# Supplementary material for: Exploring the ageing methylome in the model insect, Nasonia vitripennis
Source: BMC Genomics. 2024 Mar 22;25:305. doi: 10.1186/s12864-024-10211-7 (PMC10958858; doi:10.1186/s12864-024-10211-7)
Supplement: Supplementary file 1 — Supplementary Material 1. [file 12864_2024_10211_MOESM1_ESM.zip]

Archive with 2 entries (2 files):
- Exploring_the_ageing_methylome_in_the_model_insect__Nasonia_vitripennis_supplementary_file.pdf
- supplemental_tables.xlsx
