# Supplementary material for: Exploring the ageing methylome in the model insect, Nasonia vitripennis
Source: BMC Genomics. 2024 Mar 22;25:305. doi: 10.1186/s12864-024-10211-7 (PMC10958858; doi:10.1186/s12864-024-10211-7)
Supplement: Supplementary file 1 — Supplementary Material 1. [file 12864_2024_10211_MOESM1_ESM.zip › supplemental_tables.xlsx]

## Sheet: Supplemental Table S1 Total
ensembl_gene_id	description	chromosome_name	start_position	end_position	strand	go_id
LOC100119475	chitooligosaccharidolytic beta-N-acetylglucosaminidase, transcript variant X2	CM020934.1	435405	439471	-1	GO:0004563
LOC100679056	transcription factor SPT20 homolog, transcript variant X2	CM020934.1	671839	679222	1	GO:0034454
LOC100121887	transitional endoplasmic reticulum ATPase TER94	CM020934.1	1258104	1261955	1	GO:0016887
LOC100122756	ubiquitin thioesterase OTU1, transcript variant X2	CM020934.1	2188036	2190535	-1	GO:0005515
LOC100116488	charged multivesicular body protein 5, transcript variant X2	CM020934.1	2480971	2484272	-1	GO:0007034
LOC100123283	H/ACA ribonucleoprotein complex subunit 2-like protein, transcript variant X2	CM020934.1	2488078	2490987	1
LOC100123305	histone-lysine N-methyltransferase ash1, transcript variant X1	CM020934.1	2505651	2521399	-1	GO:0005515
LOC100116803	V-type proton ATPase 116 kDa subunit a, transcript variant X7	CM020934.1	2881284	2895322	1	GO:0015078
LOC100123802	abscission/NoCut checkpoint regulator, transcript variant X1	CM020934.1	3329888	3332707	1	GO:0046872
LOC100680262	uncharacterized LOC100680262	CM020934.1	3439620	3441421	-1
LOC100123914	serine/threonine-protein kinase WNK1, transcript variant X16	CM020934.1	3636471	3656455	-1	GO:0006468
GeneID_100123942	egalitarian	CM020934.1	3734602	3739955	1	GO:0008408
LOC100677925	putative tyrosine-protein kinase Wsck, transcript variant X2	CM020934.1	3787259	3791594	-1	GO:0016021
LOC100119845	mannosyl-oligosaccharide glucosidase GCS1	CM020934.1	6510731	6515036	1	GO:0009311
LOC100121551	alpha-tubulin N-acetyltransferase, transcript variant X8	CM020934.1	8236865	8245862	1	GO:0019799
LOC100118169	nuclear factor NF-kappa-B p100 subunit, transcript variant X3	CM020934.1	10775195	10780278	1	GO:0005515
LOC116416432	caltractin, transcript variant X2	CM020934.1	11747936	11749951	-1	GO:0005509
LOC100115483	tRNA-dihydrouridine(47) synthase [NAD(P)(+)]-like	CM020934.1	11788613	11791854	-1	GO:0017150
LOC100114427	probable serine/threonine-protein kinase DDB_G0281745	CM020934.1	12402708	12438344	-1	GO:0006468
LOC100678424	uncharacterized LOC100678424, transcript variant X1	CM020934.1	14614886	14621647	-1	GO:0008270
LOC100678357	uncharacterized LOC100678357, transcript variant X1	CM020934.1	14627156	14630839	1	GO:0019079
LOC100121005	uncharacterized LOC100121005, transcript variant X5	CM020934.1	14950867	14964971	1	GO:0140658
LOC100120215	ADP-ribosylation factor GTPase-activating protein 1, transcript variant X3	CM020934.1	15398797	15402502	-1	GO:0005096
LOC100121222	alpha-L-fucosidase	CM020934.1	15548880	15551381	-1	GO:0004560
LOC100119036	ruvB-like helicase 1, transcript variant X2	CM020934.1	15645552	15647975	1	GO:0008094
LOC100121672	serine/threonine-protein kinase STK11, transcript variant X4	CM020934.1	15907094	15911998	-1	GO:0006468
LOC100122059	phosphatidylserine lipase ABHD16A, transcript variant X1	CM020934.1	16081785	16085667	-1	GO:0016021
LOC100678768	uncharacterized LOC100678768	CM020934.1	16179469	16181314	1
LOC100114396	CCR4-NOT transcription complex subunit 1, transcript variant X5	CM020934.1	19504284	19517766	1
LOC100114230	septin-1, transcript variant X3	CM020934.1	19537573	19542416	1	GO:0051301
LOC100118635	importin-7, transcript variant X1	CM020934.1	20695216	20702232	-1	GO:0031267
LOC100118711	tyrosine-protein kinase Abl, transcript variant X2	CM020934.1	20710289	20722587	1	GO:0006468
LOC100118826	PHD finger protein rhinoceros, transcript variant X9	CM020934.1	20733643	20749714	1
LOC100115766	protein arginine N-methyltransferase 5, transcript variant X1	CM020934.1	21500740	21505154	1	GO:0018216
LOC100114006	vesicle-associated membrane protein-associated protein A	CM020934.1	21695144	21701979	1	GO:0070972
LOC100114569	PHD finger protein rhinoceros, transcript variant X2	CM020934.1	22789921	22801834	-1	GO:0031213
LOC100114031	heat shock protein 60A, transcript variant X2	CM020934.1	22828726	22832496	-1	GO:0140662
LOC100679410	uncharacterized protein YJR142W, transcript variant X2	CM020934.1	23939997	23944765	1
LOC100678960	probable serine/threonine-protein kinase drkD, transcript variant X7	CM020934.1	23995214	24007476	1
LOC100115571	cyclin G, transcript variant X1	CM020934.1	24168715	24185997	1	GO:0051726
LOC100115839	suppressor of forked	CM020934.1	24610282	24618709	-1	GO:0005515
LOC100116427	ATP-dependent RNA helicase DHX30	CM020934.1	24903595	24908922	-1	GO:0004386
LOC100119837	protein ALP1-like, transcript variant X1	CM020934.1	27384844	27386582	-1
LOC100119598	tubulin delta chain, transcript variant X2	CM020934.1	28803903	28807276	-1	GO:0007017
LOC100116702	heat shock protein 83	CM020934.1	31849136	31852833	1	GO:0140662
LOC100117394	uncharacterized LOC100117394	CM020934.1	32114656	32127250	1
LOC100117985	PC4 and SFRS1-interacting protein, transcript variant X2	CM020934.1	32215995	32222514	-1
LOC100678140	rho guanine nucleotide exchange factor 7, transcript variant X8	CM020934.1	32224305	32236127	-1	GO:0005515
LOC100121410	COP9 signalosome complex subunit 3	CM020934.1	33334685	33338052	-1	GO:0008180
LOC100122186	ATP-binding cassette sub-family F member 2, transcript variant X1	CM020934.1	33648632	33653846	-1	GO:0016887
LOC100122383	RAC-alpha serine/threonine-protein kinase, transcript variant X1	CM020934.1	33745737	33751408	1	GO:0006468
LOC100122451	U4/U6.U5 tri-snRNP-associated protein 1, transcript variant X2	CM020934.1	33764077	33767811	-1	GO:0046540
LOC100122899	histone acetyltransferase Tip60, transcript variant X1	CM020934.1	34248498	34251426	-1	GO:0004402
GeneID_100102554	giant	CM020934.1	34408638	34410705	-1	GO:0032502
LOC100123226	twinfilin, transcript variant X2	CM020934.1	34703183	34710109	1	GO:0030837
LOC103317817	protein CROWDED NUCLEI 2-like, transcript variant X2	CM020934.1	35649565	35653480	-1
LOC100123829	N-acetyltransferase family 8 member 3, transcript variant X1	CM020934.1	36305058	36308798	-1	GO:0016407
LOC100123957	another transcription unit protein	CM020934.1	37347190	37353399	-1	GO:0016593
LOC100116080	CCR4-NOT transcription complex subunit 9	CM020934.1	37628068	37630269	1	GO:0006402
LOC100115770	E3 ubiquitin-protein ligase Hakai, transcript variant X1	CM020934.1	37720272	37724168	-1	GO:0016567
LOC100115448	phosphatidate phosphatase LPIN1, transcript variant X4	CM020934.1	37767906	37780207	1
LOC100115198	protein phosphatase 1 regulatory subunit 14C, transcript variant X3	CM020934.1	37823435	37826216	-1	GO:0042325
LOC100116553	probable histone-binding protein Caf1, transcript variant X1	CM020935.1	35803	38318	-1	GO:0005634
LOC100117129	integrator complex subunit 10, transcript variant X3	CM020935.1	422076	424746	-1	GO:0016180
LOC100119679	metaxin-2, transcript variant X7	CM020935.1	941747	946077	-1	GO:0001401
LOC100120866	endoplasmic reticulum chaperone BiP, transcript variant X1	CM020935.1	1204227	1211341	-1	GO:0033014
LOC100678584	uncharacterized LOC100678584	CM020935.1	1715638	1720718	1	GO:0034227
LOC100114390	AP-1 complex subunit gamma-1, transcript variant X8	CM020935.1	1781835	1790374	1	GO:0030121
LOC100113823	uncharacterized LOC100113823, transcript variant X2	CM020935.1	2845442	2850106	-1
LOC100113955	mRNA-capping enzyme-like	CM020935.1	3240816	3244989	-1	GO:0005515
LOC100114055	probable 26S proteasome non-ATPase regulatory subunit 3	CM020935.1	3406194	3408558	1	GO:0000502
LOC100121471	cyclin-Y, transcript variant X1	CM020935.1	4979290	4988610	-1	GO:0000079
LOC100680075	cuticle protein 63	CM020935.1	5006950	5007889	-1
LOC100121616	transmembrane protein 268, transcript variant X6	CM020935.1	5016986	5027355	-1
LOC100121703	RUN domain-containing protein 1	CM020935.1	5046686	5050408	-1
LOC100121928	mitogen-activated protein kinase kinase kinase kinase 5, transcript variant X7	CM020935.1	5185867	5195640	-1	GO:0006468
LOC100122312	mitogen-activated protein kinase 1, transcript variant X2	CM020935.1	5391176	5397395	-1	GO:0006468
LOC100122618	RING finger protein 10, transcript variant X2	CM020935.1	6353768	6358905	1	GO:0046872
LOC100122927	mediator of RNA polymerase II transcription subunit 16	CM020935.1	6606245	6610129	-1	GO:0005515
LOC100123017	enhancer of polycomb	CM020935.1	6755416	6764081	-1	GO:0032777
LOC100117857	nucleolar complex protein 3 homolog	CM020935.1	7764480	7766979	1
LOC100119547	ADP-ribose pyrophosphatase, mitochondrial, transcript variant X1	CM020935.1	8127566	8128978	1	GO:0047631
LOC100118588	uncharacterized LOC100118588, transcript variant X15	CM020935.1	8724401	8741395	1
GeneID_100117148	phosphatase and tensin homolog	CM020935.1	9243491	9261649	1	GO:0016311
LOC100114744	lipoyltransferase 1, mitochondrial	CM020935.1	9266560	9270055	1	GO:0036211
LOC100116464	uncharacterized LOC100116464, transcript variant X1	CM020935.1	9352753	9382780	1	GO:0016192
LOC100115798	synaptic vesicle glycoprotein 2B, transcript variant X2	CM020935.1	9643367	9663588	1	GO:0055085
LOC100123864	rab5 GDP/GTP exchange factor	CM020935.1	10063544	10066674	-1	GO:0005085
LOC100680148	tudor and KH domain-containing protein homolog, transcript variant X2	CM020935.1	10777908	10792583	-1	GO:0003676
LOC103317223	erlin-1	CM020935.1	10798516	10800487	-1	GO:0005783
LOC100123553	transformation/transcription domain-associated protein, transcript variant X2	CM020935.1	11029452	11050900	1	GO:0005515
LOC100123518	ATP-dependent helicase brm, transcript variant X1	CM020935.1	11084827	11094135	-1	GO:0140658
LOC100123510	protoheme IX farnesyltransferase, mitochondrial, transcript variant X1	CM020935.1	11094227	11097576	1	GO:0048034
LOC103317220	NADH dehydrogenase [ubiquinone] 1 beta subcomplex subunit 11, mitochondrial	CM020935.1	11111802	11112709	-1	GO:0016021
LOC100123343	zinc finger protein 420, transcript variant X2	CM020935.1	11912943	11921910	-1
LOC100187590	glucocorticoid induced transcript 1-like	CM020935.1	12119306	12127446	1
LOC100120189	60S ribosomal protein L10	CM020935.1	12137030	12138779	-1	GO:0006412
LOC100122951	protein Mo25, transcript variant X12	CM020935.1	12264347	12268564	-1
LOC100122599	CDK5 and ABL1 enzyme substrate 2, transcript variant X1	CM020935.1	13016073	13026038	-1	GO:0051726
LOC100122264	kinesin 3C, transcript variant X5	CM020935.1	13228761	13249496	-1	GO:0005515
LOC100119939	SH3 domain-binding glutamic acid-rich protein homolog	CM020935.1	13460492	13464884	1
LOC100122045	uracil phosphoribosyltransferase homolog	CM020935.1	13463842	13467248	-1	GO:0009116
LOC103317238	39S ribosomal protein L18, mitochondrial	CM020935.1	13481130	13482227	1	GO:0006412
GeneID_100120837	eukaryotic translation initiation factor 2A, 65kDa	CM020935.1	14304319	14308205	-1	GO:0005515
LOC100118501	serine/threonine-protein phosphatase 4 regulatory subunit 4, transcript variant X2	CM020935.1	14313122	14320875	-1	GO:0005515
GeneID_100170021	RNaseP protein p30	CM020935.1	14414862	14416739	1	GO:0008033
LOC100680296	integral membrane protein 2C, transcript variant X2	CM020935.1	14508051	14512211	-1
LOC100121463	kinase suppressor of Ras 2, transcript variant X1	CM020935.1	15697425	15703065	-1	GO:0006468
LOC100122200	frizzled-7	CM020935.1	16368901	16374177	1	GO:0005515
LOC116416179	uncharacterized LOC116416179, transcript variant X3	CM020935.1	18811981	18880626	1
LOC100120442	3'-5' RNA helicase YTHDC2	CM020935.1	19798618	19803743	-1	GO:0005515
LOC100115780	protein KIAA0100	CM020935.1	20944365	20953420	1
LOC100679163	UPF0415 protein C7orf25 homolog	CM020935.1	21174402	21176235	1
LOC100117464	pre-rRNA-processing protein TSR1 homolog	CM020935.1	21629715	21633646	-1	GO:0042254
LOC100118832	sodium-dependent phosphate transport protein 1, chloroplastic	CM020935.1	22365631	22368251	-1	GO:0055085
LOC100122781	integrin beta-PS	CM020935.1	24900104	24907418	-1	GO:0007229
LOC103318128	dual specificity mitogen-activated protein kinase kinase dSOR1, transcript variant X2	CM020935.1	24908146	24915531	1	GO:0006468
LOC100118050	60S ribosomal protein L8, transcript variant X2	CM020935.1	25585322	25587322	-1	GO:0006412
LOC100678313	tyrosine-protein kinase CSK, transcript variant X2	CM020935.1	25835108	25843615	-1	GO:0006468
LOC100678288	ceramide transfer protein, transcript variant X4	CM020935.1	25858121	25862373	1	GO:0008289
LOC100121571	coiled-coil domain-containing protein 43	CM020935.1	26100939	26102567	1
LOC100119846	myotubularin-related protein 10	CM020935.1	27336102	27341791	1
LOC100119471	kinesin-associated protein 3, transcript variant X2	CM020935.1	27438342	27444199	-1	GO:0019894
LOC100119050	ATP-dependent RNA helicase me31b, transcript variant X2	CM020935.1	27502822	27513327	1	GO:0004386
GeneID_100121574dufs3	NADH dehydrogenase (ubiquinone) Fe-S protein 3, 30kDa (NADH-coenzyme Q reductase)	CM020935.1	29907821	29909510	-1	GO:0008137
LOC100122366	centromere/kinetochore protein zw10 homolog	CM020935.1	30602343	30605885	1	GO:0000775
LOC100122397	SAFB-like transcription modulator, transcript variant X5	CM020935.1	30609202	30616858	1	GO:0003676
LOC100678112	probable serine/threonine-protein kinase DDB_G0282963	CM020935.1	30942899	30951351	-1	GO:0046983
LOC103315843	uncharacterized LOC103315843	CM020935.1	32225002	32228882	1
GeneID_100113696	TATA binding protein	CM020935.1	33175486	33177435	-1	GO:0006352
LOC100116951	uncharacterized LOC100116951, transcript variant X3	CM020935.1	33278636	33281183	1
LOC100115365	ubiquitin-40S ribosomal protein S27a, transcript variant X2	CM020935.1	34875796	34878749	-1	GO:0005515
LOC100117642	WD and tetratricopeptide repeats protein 1	CM020935.1	34881480	34886611	1	GO:0005515
LOC100116812	ribosome biogenesis protein NOP53, transcript variant X2	CM020935.1	35088295	35090491	-1	GO:0005654
LOC100115085	N-terminal kinase-like protein, transcript variant X1	CM020935.1	35309624	35313874	1	GO:0006468
LOC100114595	vacuolar protein-sorting-associated protein 25	CM020935.1	35307805	35315827	-1	GO:0071985
LOC100115022	helicase SKI2W	CM020935.1	35318228	35323465	-1	GO:0006401
LOC100114987	exocyst complex component 5, transcript variant X3	CM020935.1	35323250	35326649	1	GO:0006887
LOC100119886	signal peptide peptidase-like 3, transcript variant X6	CM020936.1	372304	381587	1
LOC100121069	probable tyrosyl-DNA phosphodiesterase	CM020936.1	1058766	1061668	1	GO:0008081
LOC100678127	probable WRKY transcription factor protein 1, transcript variant X2	CM020936.1	1849842	1852748	1
LOC100122336	inhibitor of nuclear factor kappa-B kinase subunit epsilon	CM020936.1	2251890	2255950	1	GO:0006468
LOC100122664	gamma-taxilin	CM020936.1	2605397	2609975	-1	GO:0019905
LOC100117848	protein SON, transcript variant X2	CM020936.1	3904902	3910133	1
LOC100120294	lysine-specific demethylase lid, transcript variant X3	CM020936.1	4805454	4819774	-1	GO:0003677
LOC100679086	ataxin-2 homolog, transcript variant X5	CM020936.1	5629328	5644858	-1
LOC100118263	60S ribosomal protein L13a	CM020936.1	5968735	5970747	-1	GO:0015934
LOC100123539	splicing factor 3A subunit 1-like, transcript variant X1	CM020936.1	5993024	5997262	1	GO:0005515
LOC100123044	solute carrier family 25 member 44, transcript variant X1	CM020936.1	7076248	7079952	1	GO:0015658
LOC100122777	post-GPI attachment to proteins factor 6, transcript variant X1	CM020936.1	7423541	7427808	1	GO:0016021
LOC100122742	transcriptional repressor p66-beta, transcript variant X2	CM020936.1	7449752	7457824	1	GO:0000122
LOC100122634	WD repeat-containing protein 18	CM020936.1	7537665	7539395	-1	GO:0005515
LOC100117741	macro domain-containing protein CT2219, transcript variant X3	CM020936.1	7719002	7720609	1
GeneID_100122223	cyclin B	CM020936.1	7939169	7943368	1
LOC100122178	germinal-center associated nuclear protein	CM020936.1	7955456	7962547	1	GO:0003676
LOC100679891	uncharacterized LOC100679891, transcript variant X1	CM020936.1	8101542	8112251	1	GO:0016021
LOC100117537	rRNA 2'-O-methyltransferase fibrillarin	CM020936.1	8182849	8186023	-1	GO:0006364
GeneID_100120545	nuclear protein Es2	CM020936.1	9066983	9069499	1
LOC100120335	ataxin-2 homolog, transcript variant X13	CM020936.1	9099733	9107980	1	GO:0003723
LOC100120304	probable ATP-dependent RNA helicase DDX55 homolog	CM020936.1	9108219	9110685	1	GO:0003724
LOC100679697	myb-like protein X, transcript variant X5	CM020936.1	9114382	9117369	-1
LOC100115240	tafazzin homolog, transcript variant X1	CM020936.1	10251745	10254572	1
LOC100119065	poly(A) polymerase type 3, transcript variant X5	CM020936.1	12833732	12840820	-1	GO:0043631
LOC100116138	prolyl 4-hydroxylase subunit alpha-1, transcript variant X14	CM020936.1	13179235	13372003	1	GO:0005515
LOC100117640	general transcription and DNA repair factor IIH helicase subunit XPB	CM020936.1	14211000	14215742	-1	GO:0006289
LOC100678715	uncharacterized LOC100678715, transcript variant X1	CM020936.1	16553255	16578508	-1
LOC100122166	Fanconi anemia group D2 protein homolog, transcript variant X1	CM020936.1	17606727	17613624	1
LOC100121801	serine/arginine-rich splicing factor 1B	CM020936.1	17965630	17970292	-1	GO:0003676
LOC100116778	THO complex subunit 6 homolog	CM020936.1	18173257	18175325	1	GO:0005515
LOC100118360	rapamycin, transcript variant X1	CM020936.1	19294997	19304280	-1	GO:0005515
LOC100118842	transcription factor SPT20 homolog	CM020936.1	19361853	19369169	1	GO:0000124
LOC100115540	ubiquitin-conjugating enzyme E2-17 kDa, transcript variant X4	CM020936.1	19534156	19540647	1
LOC100120203	activin receptor type-2B, transcript variant X2	CM020936.1	19969454	19976898	-1	GO:0006468
LOC100679075	DNA-dependent protein kinase catalytic subunit	CM020936.1	20091222	20106727	1	GO:0005515
LOC100679494	titin, transcript variant X1	CM020936.1	20215487	20223264	-1	GO:0005515
LOC100120781	probable ATP-dependent RNA helicase pitchoune	CM020936.1	20223792	20227244	-1	GO:0003724
LOC100115836	dnaJ homolog subfamily A member 1, transcript variant X3	CM020936.1	20386483	20391671	-1	GO:0031072
LOC100679737	uncharacterized LOC100679737, transcript variant X2	CM020936.1	22721709	22727174	1
LOC100121211	coronin-6, transcript variant X5	CM020936.1	22727340	22734098	1	GO:0005515
LOC100114116	GTP-binding nuclear protein Ran, transcript variant X5	CM020936.1	22784057	22787076	1	GO:0006913
LOC100118948	anaphase-promoting complex subunit 4	CM020936.1	23127285	23130732	1	GO:0005515
LOC100120150	uncharacterized LOC100120150, transcript variant X1	CM020936.1	23324880	23328558	1
LOC100120179	protogenin, transcript variant X1	CM020936.1	23328713	23345738	-1	GO:0005515
LOC100678166	uncharacterized LOC100678166	CM020936.1	23354128	23357653	1
LOC100121025	histone-lysine N-methyltransferase SETD1A	CM020936.1	23743968	23751550	-1	GO:0042800
LOC100121469	cleavage and polyadenylation specificity factor 73	CM020936.1	23896962	23900127	1
LOC100121793	transmembrane protein 39A	CM020936.1	24020417	24022785	1	GO:0016021
LOC100121995	uncharacterized LOC100121995	CM020936.1	24074450	24079291	-1	GO:0005515
LOC100122160	protein arginine N-methyltransferase 1, transcript variant X2	CM020936.1	24122801	24126900	1	GO:0018216
LOC100122188	protein cramped, transcript variant X2	CM020936.1	24136085	24142222	-1
LOC100117184	DNA topoisomerase 3-beta-1	CM020936.1	24169186	24173616	1	GO:0003916
LOC100122288	juxtaposed with another zinc finger protein 1, transcript variant X2	CM020936.1	24203555	24206557	1
LOC100117338	AN1-type zinc finger protein 5, transcript variant X4	CM020936.1	24207794	24224998	-1	GO:0008270
LOC100122794	RNA-binding protein cabeza, transcript variant X2	CM020936.1	24587186	24592370	1	GO:0006355
LOC100122958	ral GTPase-activating protein subunit beta, transcript variant X5	CM020936.1	24676337	24684992	1	GO:0051056
LOC100123630	E3 ubiquitin-protein ligase RNF123, transcript variant X3	CM020937.1	21252	26078	1	GO:0046872
LOC100123467	angiogenic factor with G patch and FHA domains 1, transcript variant X6	CM020937.1	213028	219138	1	GO:0005515
LOC100123268	probable tRNA N6-adenosine threonylcarbamoyltransferase	CM020937.1	991998	994574	-1	GO:0061711
LOC100123042	cap-specific mRNA (nucleoside-2'-O-)-methyltransferase 1, transcript variant X2	CM020937.1	1264304	1268090	1	GO:0005515
LOC100122328	LETM1 domain-containing protein 1	CM020937.1	1686847	1689641	1	GO:0043022
LOC100122091	protein CDV3 homolog	CM020937.1	1787990	1791450	1
LOC100122044	disks large-associated protein 4, transcript variant X16	CM020937.1	1800622	1827142	-1	GO:0023052
LOC100121964	UPF0430 protein CG31712, transcript variant X2	CM020937.1	1882291	1886676	1
LOC100121688	RNA polymerase II 140kD subunit-like	CM020937.1	2062770	2067398	1	GO:0032549
LOC100678130	uncharacterized LOC100678130	CM020937.1	2160821	2167393	-1
LOC100121510	eukaryotic translation initiation factor 4E-binding protein Mextli, transcript variant X12	CM020937.1	2205893	2216503	1	GO:0003676
LOC100678030	histone deacetylase complex subunit SAP130, transcript variant X2	CM020937.1	2766378	2770965	-1	GO:0006355
LOC100120187	probable ATP-dependent RNA helicase DDX28	CM020937.1	2879678	2882142	1	GO:0003724
LOC100120096	menin	CM020937.1	2933201	2942508	-1	GO:0005634
LOC100118891	transportin-3	CM020937.1	3807122	3812739	-1	GO:0031267
LOC100118155	molybdopterin synthase catalytic subunit	CM020937.1	4028389	4031448	-1	GO:0030366
LOC100115096	L-asparaginase, transcript variant X2	CM020937.1	5168464	5175476	-1	GO:0005515
LOC100115029	ubiquitin carboxyl-terminal hydrolase puf	CM020937.1	5188725	5203345	-1	GO:0006511
LOC100679019	mitochondrial intermembrane space import and assembly protein 40-B, transcript variant X3	CM020937.1	5205050	5207012	-1	GO:0030677
LOC100679542	titin, transcript variant X1	CM020937.1	5342280	5364253	1	GO:0005515
LOC100118944	probable methyltransferase-like protein 15 homolog, transcript variant X1	CM020937.1	6951351	6954523	1	GO:0008168
LOC100117258	E3 ubiquitin-protein ligase ZNRF1, transcript variant X1	CM020937.1	8217026	8224252	-1
LOC100118029	eukaryotic translation initiation factor 5, transcript variant X2	CM020937.1	8495772	8514814	1	GO:0005515
LOC100118115	ankyrin-2, transcript variant X1	CM020937.1	10371970	10376409	1	GO:0005515
LOC100118069	ATP-dependent DNA helicase DDX11	CM020937.1	10375593	10380725	1	GO:0016818
LOC100115960	phosphatidate cytidylyltransferase, photoreceptor-specific	CM020937.1	10835132	10840147	1	GO:0016772
LOC100115921	F-box/WD repeat-containing protein 5, transcript variant X1	CM020937.1	10840474	10846584	1	GO:0005515
LOC100679944	uncharacterized LOC100679944, transcript variant X2	CM020937.1	10852847	10860502	1
LOC100680290	uncharacterized LOC100680290, transcript variant X2	CM020937.1	10945030	10950735	1	GO:0008270
LOC103316435	protein vein, transcript variant X3	CM020937.1	11824875	12102967	-1
LOC100119038	uncharacterized LOC100119038	CM020937.1	13712947	13714372	1	GO:0016021
LOC100115196	fibroblast growth factor receptor substrate 2, transcript variant X1	CM020937.1	13823852	13828525	1
LOC100679418	inner centromere protein A	CM020937.1	13845712	13850871	1	GO:1902412
LOC100114334	ubiquitin carboxyl-terminal hydrolase 10, transcript variant X2	CM020937.1	14259433	14264639	1	GO:0036459
LOC100116921	protein pellino	CM020937.1	14488146	14495156	1	GO:0000209
LOC100116286	serine/threonine-protein phosphatase 4 regulatory subunit 3, transcript variant X3	CM020937.1	14800482	14809893	-1
GeneID_100116109	structural maintenance of chromosomes 2	CM020937.1	14825082	14829386	-1	GO:0005515
LOC100115025	dihydroxyacetone phosphate acyltransferase	CM020937.1	15242519	15245898	-1	GO:0044255
LOC100114990	bifunctional glutamate/proline--tRNA ligase	CM020937.1	15246130	15253831	1	GO:0006418
LOC100114689	uncharacterized LOC100114689	CM020937.1	16123895	16137001	-1	GO:0000281
LOC100679470	trichohyalin	CM020937.1	18538066	18541182	-1	GO:0008270
LOC100119283	heterogeneous nuclear ribonucleoprotein 27C, transcript variant X2	CM020937.1	18994388	19010475	1	GO:0003676
LOC100113911	E3 ubiquitin-protein ligase RNF146, transcript variant X1	CM020937.1	19122449	19126362	-1	GO:0072572
LOC116417144	uncharacterized LOC116417144	CM020937.1	19127040	19129917	-1
LOC100115519	laccase-1-like, transcript variant X2	CM020937.1	19877841	19919242	1	GO:0005507
LOC100119993	inactive selenide, water dikinase-like protein, transcript variant X2	CM020937.1	20073746	20077641	-1	GO:0005524
LOC100120328	uncharacterized LOC100120328	CM020937.1	20114275	20123991	1	GO:0005515
LOC100678413	zinc finger protein 850	CM020937.1	20303891	20309670	1	GO:0008270
LOC100120745	nuclear pore complex protein Nup133	CM020937.1	20327946	20333024	-1	GO:0005515
LOC100113592	mediator of RNA polymerase II transcription subunit 14, transcript variant X2	CM020937.1	21986642	21992988	1	GO:0006357
LOC100120244	ATPase family AAA domain-containing protein 2, transcript variant X3	CM020937.1	22816152	22826551	1	GO:0005515
LOC100117393	5'-3' exoribonuclease 2 homolog	CM020937.1	25677947	25682978	-1	GO:0004534
LOC100680252	protein C15orf41 homolog, transcript variant X2	CM020937.1	26223677	26225739	1	GO:0030218
LOC100123277	F-box/WD repeat-containing protein 4	CM020937.1	26711254	26715710	1	GO:0005515
LOC100123028	protein bicaudal D, transcript variant X1	CM020937.1	27046211	27056492	-1	GO:0008093
LOC100122797	protein AF-9, transcript variant X2	CM020937.1	27272130	27280988	-1	GO:0006355
LOC100122468	multidrug resistance-associated protein 4, transcript variant X1	CM020937.1	27539477	27544786	-1	GO:0140359
LOC100120858	succinate dehydrogenase assembly factor 2, mitochondrial	CM020937.1	27578219	27579178	-1	GO:0018293
LOC100678613	uncharacterized LOC100678613	CM020937.1	27796716	27798632	1	GO:0006302
LOC100121895	S-adenosylmethionine synthase, transcript variant X1	CM020937.1	27856034	27862444	1	GO:0006730
LOC100121760	uncharacterized LOC100121760	CM020937.1	27940538	27945513	-1	GO:0005515
LOC100678150	ectonucleoside triphosphate diphosphohydrolase 5, transcript variant X2	CM020937.1	27952258	27956185	-1	GO:0016021
LOC100120788	uncharacterized LOC100120788	CM020937.1	27957533	27961145	-1
LOC100123640	general transcription factor IIE subunit 1, transcript variant X1	CM020937.1	29291908	29294566	1	GO:0006367
LOC100123632	akirin-2	CM020937.1	29300265	29306734	-1
LOC100123541	GRIP and coiled-coil domain-containing protein 1	CM020937.1	29375259	29378072	1
LOC100123512	protein argonaute-2	CM020937.1	29407713	29415037	1	GO:0005515
LOC100114761	DNA damage-binding protein 1	CM020937.1	29855680	29860664	1	GO:0005515
LOC100123204	pre-mRNA-splicing factor 38A	CM020937.1	29865836	29867324	1
LOC100123067	probable phospholipid-transporting ATPase IM, transcript variant X11	CM020937.1	29902646	29948041	1	GO:0005215
LOC100123022	DNA-binding protein P3A2, transcript variant X2	CM020937.1	29964297	29975425	-1	GO:0006357
LOC100122963	Scm-like with four mbt domains family member, transcript variant X6	CM020937.1	30008408	30015220	-1	GO:0006355
LOC100122857	solute carrier family 52, riboflavin transporter, member 3-A, transcript variant X1	CM020937.1	30079512	30085702	-1	GO:0032218
LOC100122316	diamine acetyltransferase 2	CM020937.1	30532449	30535203	1	GO:0016407
LOC100114262	ras-like protein 1, transcript variant X2	CM020937.1	30593692	30599851	-1	GO:0016020
LOC100677934	tudor domain-containing protein 7, transcript variant X2	CM020937.1	31164373	31168659	-1
LOC100113578	E3 ubiquitin-protein ligase ZNRF4-like, transcript variant X3	CM020937.1	32732340	32736048	-1	GO:0016021
LOC100120450	5'-AMP-activated protein kinase catalytic subunit alpha-2, transcript variant X2	CM020938.1	22813	25207	1	GO:0006468
LOC100120475	rho GTPase-activating protein 44, transcript variant X2	CM020938.1	27486	32817	1	GO:0005515
LOC100120626	asparagine synthetase domain-containing protein 1, transcript variant X3	CM020938.1	78589	82837	1	GO:0006529
LOC100121294	S-phase kinase-associated protein 2, transcript variant X2	CM020938.1	237241	242070	-1	GO:0005515
LOC100119473	tyrosine--tRNA ligase, cytoplasmic, transcript variant X4	CM020938.1	245648	251024	-1	GO:0006418
LOC100119503	RING-type E3 ubiquitin-protein ligase PPIL2	CM020938.1	267432	270654	-1	GO:0000413
LOC100121406	ubiquitin-conjugating enzyme E2-24 kDa, transcript variant X1	CM020938.1	270290	277398	1
LOC100679153	cell cycle checkpoint protein RAD17, transcript variant X1	CM020938.1	374063	376373	-1	GO:0042025
LOC100122395	N6-adenosine-methyltransferase subunit METTL3	CM020938.1	1406102	1408768	-1	GO:0001510
LOC100123214	HECT, UBA and WWE domain containing 1, transcript variant X2	CM020938.1	2541418	2560733	-1	GO:0005515
LOC100123405	casein kinase I, transcript variant X18	CM020938.1	2911199	2929944	-1	GO:0006468
LOC100121559	mitochondrial dicarboxylate carrier	CM020938.1	4016055	4020790	-1	GO:0016021
LOC100123580	tyrosine--tRNA ligase, mitochondrial	CM020938.1	5443103	5445087	1	GO:0006418
LOC100123221	E3 ubiquitin-protein ligase HECW2, transcript variant X3	CM020938.1	6327164	6335103	1	GO:0005515
LOC100122952	dihydrolipoyllysine-residue acetyltransferase component of pyruvate dehydrogenase complex, mitochondrial, transcript variant X2	CM020938.1	6565014	6572153	1	GO:0004742
LOC100122930	serine/threonine-protein kinase RIO3	CM020938.1	6574267	6575780	1
LOC100122761	uncharacterized LOC100122761, transcript variant X2	CM020938.1	6703887	6705630	-1
LOC100122503	trafficking protein particle complex subunit 11, transcript variant X2	CM020938.1	6804682	6811271	1
LOC100122483	E3 ubiquitin-protein ligase KCMF1, transcript variant X1	CM020938.1	6819111	6829097	1	GO:0061630
GeneID_100121986	proteasome p44.5 subunit	CM020938.1	7174587	7178197	-1	GO:0043248
GeneID_100121641	cyclic-AMP response element binding protein	CM020938.1	7307125	7313722	-1	GO:0005515
LOC100121474	nucleosome-remodeling factor subunit NURF301, transcript variant X10	CM020938.1	7400535	7415114	1	GO:0005515
LOC100679103	inositol hexakisphosphate kinase 3, transcript variant X2	CM020938.1	7469808	7479003	-1	GO:0032958
LOC100120937	replication protein A 70 kDa DNA-binding subunit	CM020938.1	7618511	7622004	-1	GO:0006260
LOC100119941	probable histone-lysine N-methyltransferase Mes-4, transcript variant X2	CM020938.1	8059770	8063058	1
GeneID_100118124	ATP synthase, H+ transporting, mitochondrial F1 complex, beta polypeptide	CM020938.1	8578257	8581179	1	GO:0045261
GeneID_100187720	lines	CM020938.1	10058123	10062864	-1
LOC100115660	progestin and adipoQ receptor family member 4, transcript variant X2	CM020938.1	11148043	11176700	1	GO:0016021
LOC100124226	calnexin, transcript variant X11	CM020938.1	11704702	11708871	-1	GO:0005515
LOC100118497	integrator complex subunit 2	CM020938.1	14201879	14206573	1	GO:0016180
LOC100116741	REST corepressor 3, transcript variant X4	CM020938.1	15359208	15368204	1
LOC100679287	uncharacterized LOC100679287, transcript variant X3	CM020938.1	15384597	15393223	-1	GO:0016021
LOC100117094	inositol-tetrakisphosphate 1-kinase, transcript variant X3	CM020938.1	15486641	15491725	1	GO:0047325
LOC100118799	beta-1,3-galactosyltransferase 1, transcript variant X2	CM020938.1	15539958	15548144	1	GO:0016758
LOC100118870	nuclear pore complex protein Nup107, transcript variant X3	CM020938.1	15556319	15560923	1	GO:0017056
LOC100120840	phosphomevalonate kinase	CM020938.1	18062461	18064630	1	GO:0004631
LOC100121386	uncharacterized LOC100121386, transcript variant X2	CM020938.1	18258426	18265384	1	GO:0003676
LOC103315867	phospholipid-transporting ATPase ABCA1	CM020938.1	18434252	18443217	1	GO:0140359
LOC100122197	ferritin 2 light chain homologue, transcript variant X3	CM020938.1	18603915	18608456	-1	GO:0006879
LOC100122504	tax1-binding protein 3 homolog	CM020938.1	19050227	19054102	1	GO:0005515
LOC100122529	tetratricopeptide repeat protein 27	CM020938.1	19057342	19060645	-1	GO:0005515
LOC100123047	phosphatidylinositol 4-phosphate 5-kinase type-1 alpha, transcript variant X11	CM020938.1	19565613	19599446	1
LOC100116903	calcium-independent phospholipase A2-gamma, transcript variant X2	CM020938.1	19704196	19709099	1	GO:0004620
LOC100124106	RNA-binding protein spenito, transcript variant X2	CM020938.1	21015544	21022038	1	GO:0003676
LOC100124091	erythroid differentiation-related factor 1, transcript variant X1	CM020938.1	21383170	21388239	-1
LOC100115368	protein krasavietz, transcript variant X1	CM020938.1	21432867	21437148	-1	GO:0005515
LOC100123760	group XV phospholipase A2	CM020938.1	22889057	22891561	-1	GO:0008374
LOC100114121	protein l(2)37Cc, transcript variant X1	CM020938.1	25181451	25183958	1	GO:0016020
LOC100677961	uncharacterized LOC100677961	CM020938.1	25567431	25570827	-1	GO:0008270
LOC100120406	ankyrin repeat domain-containing protein 13C, transcript variant X1	CM020938.1	26581861	26586193	1	GO:0005515
LOC100119584	NAD kinase 2, mitochondrial	CM020938.1	26899823	26902610	-1	GO:0006741
LOC100116066	enhancer of mRNA-decapping protein 4, transcript variant X2	CM020938.1	28181502	28187973	1	GO:0005515
LOC100115877	major facilitator superfamily domain-containing protein 1	CM020938.1	28211527	28215369	1	GO:0055085
LOC116417957	uncharacterized LOC116417957, transcript variant X2	WELF01000060.1	37551	283592	-1	GO:0043565
LOC100678793	uncharacterized LOC100678793	CM020934.1	2992241	2994745	-1
LOC100116184	exportin-4	CM020934.1	5473060	5482077	1	GO:0005049
LOC100119533	transmembrane protein 170A, transcript variant X5	CM020934.1	6573460	6576728	-1
LOC100117390	GIGYF family protein CG11148, transcript variant X1	CM020934.1	12665710	12675042	-1	GO:0005515
LOC100115760	AF4/FMR2 family member 4	CM020934.1	12896796	13042295	1	GO:0010468
LOC100120245	la-related protein Larp4B, transcript variant X7	CM020934.1	15407974	15421797	1	GO:0003676
LOC100122598	telomere length and silencing protein 1 homolog	CM020934.1	16353293	16358392	-1
LOC100114187	mitochondrial import inner membrane translocase subunit Tim22, transcript variant X1	CM020934.1	19542050	19543964	-1	GO:0045039
LOC100118527	intraflagellar transport protein 122 homolog	CM020934.1	20673715	20680357	-1	GO:0005515
LOC100116927	sphingolipid delta(4)-desaturase DES1	CM020934.1	20758684	20761514	-1	GO:0042284
LOC100119107	protein RCC2 homolog, transcript variant X2	CM020934.1	27569329	27574855	-1
GeneID_100116809	O-glycosyltransferase	CM020934.1	31941516	31995303	-1	GO:0005515
LOC103315287	solute carrier family 35 member E1 homolog	CM020934.1	37394390	37399022	-1	GO:0016021
LOC100121384	26S proteasome non-ATPase regulatory subunit 5	CM020935.1	1534127	1535977	1	GO:0043248
LOC100119347	5-aminolevulinate synthase, erythroid-specific, mitochondrial, transcript variant X1	CM020935.1	3342751	3347289	1	GO:0006782
LOC100116996	spectrin alpha chain, transcript variant X1	CM020935.1	9276071	9285649	-1	GO:0005515
LOC100123863	antichymotrypsin-2, transcript variant X1	CM020935.1	10066486	10070062	1	GO:0004867
LOC100123814	ubiquitin conjugation factor E4 A, transcript variant X1	CM020935.1	10263362	10268493	-1	GO:0000151
LOC100123115	histone-lysine N-methyltransferase SETD2, transcript variant X5	CM020935.1	12146166	12154465	1	GO:0010452
LOC100122278	pyridine nucleotide-disulfide oxidoreductase domain-containing protein 1, transcript variant X2	CM020935.1	13225974	13229020	1	GO:0050660
LOC100678585	general transcriptional corepressor trfA, transcript variant X16	CM020935.1	16848732	16877850	1	GO:0005515
LOC100122198	uncharacterized LOC100122198, transcript variant X1	CM020935.1	25595610	25602221	-1	GO:0009116
LOC100120944	intraflagellar transport protein 57 homolog, transcript variant X2	CM020935.1	26661420	26665590	-1
LOC100119227	far upstream element-binding protein 3, transcript variant X1	CM020935.1	27469265	27477704	-1	GO:0006355
LOC100120349	leucine-rich repeat protein soc-2 homolog	CM020935.1	32391072	32398585	1	GO:0005515
LOC100680212	titin, transcript variant X4	CM020936.1	331166	341157	1	GO:0046872
LOC100121408	vesicle-associated membrane protein 7	CM020936.1	1270892	1275268	1	GO:0016192
LOC100122957	uncharacterized LOC100122957, transcript variant X2	CM020936.1	2773017	2777698	-1
LOC100122984	DNA ligase 1	CM020936.1	2804543	2808883	-1	GO:0003909
LOC100121323	folliculin, transcript variant X2	CM020936.1	5553751	5556536	1	GO:0005096
LOC100122904	trafficking protein particle complex subunit 10, transcript variant X2	CM020936.1	7127781	7135276	1	GO:1990071
LOC100122623	basic proline-rich protein, transcript variant X9	CM020936.1	7541093	7547073	1	GO:0016514
LOC100117237	serine/threonine-protein phosphatase alpha-2 isoform	CM020936.1	9050640	9057220	1	GO:0004721
LOC100120273	uncharacterized LOC100120273	CM020936.1	9110915	9114820	1	GO:0008270
LOC100116516	FAS-associated factor 1	CM020936.1	10634548	10639352	-1	GO:0005515
LOC100115577	T-complex protein 1 subunit alpha	CM020936.1	14448882	14452518	1	GO:0140662
LOC100121098	uncharacterized LOC100121098, transcript variant X2	CM020936.1	20352025	20374233	1
LOC100116455	rab proteins geranylgeranyltransferase component A 1, transcript variant X1	CM020936.1	21133728	21138889	1	GO:0017137
LOC100117948	zinc finger protein ztf-16, transcript variant X3	CM020936.1	21556631	21563122	1
LOC100679202	myb-like protein X, transcript variant X2	CM020936.1	22315301	22325530	1	GO:0008270
LOC100120507	uncharacterized LOC100120507	CM020936.1	23434659	23502598	1	GO:0008270
LOC100122303	uridine-cytidine kinase 1-like 1	CM020936.1	24233250	24236639	1	GO:0016301
LOC100122688	histone PARylation factor 1, transcript variant X1	CM020936.1	24493173	24495245	-1	GO:0010835
LOC100122728	zinc finger CCHC domain-containing protein 8 homolog	CM020936.1	24540204	24543639	1
LOC100117764	enolase, transcript variant X1	CM020936.1	24563500	24566826	1	GO:0004634
LOC100123600	delta(14)-sterol reductase TM7SF2, transcript variant X1	CM020937.1	56110	59956	1	GO:0016628
LOC100122836	transcription initiation factor TFIID subunit 13, transcript variant X2	CM020937.1	1420752	1422752	1	GO:0006366
LOC100116368	RNA helicase aquarius	CM020937.1	4897948	4913748	-1	GO:0005681
LOC100120877	dedicator of cytokinesis protein 9, transcript variant X2	CM020937.1	5459520	5468641	1	GO:0005085
LOC100679961	serine/arginine repetitive matrix protein 2	CM020937.1	5663728	5668855	-1
LOC100116878	bromodomain-containing protein 7, transcript variant X6	CM020937.1	14498254	14507884	-1	GO:0005515
LOC100113842	4'-phosphopantetheine phosphatase, transcript variant X1	CM020937.1	19113137	19117728	-1	GO:0015937
LOC100116970	ataxin-7-like protein 3	CM020937.1	26220168	26223554	1	GO:0071819
LOC100122122	piwi-like protein Siwi	CM020937.1	27729416	27733285	1	GO:0005515
LOC100122493	guanine nucleotide exchange factor subunit Rich, transcript variant X2	CM020937.1	30391086	30396605	1	GO:0005515
LOC100679159	MTOR-associated protein MEAK7	CM020937.1	30846829	30849664	-1
LOC100119686	60S ribosomal protein L23a	CM020938.1	381163	391223	1	GO:0019843
LOC100122005	eukaryotic peptide chain release factor GTP-binding subunit ERF3A, transcript variant X4	CM020938.1	457237	464915	1	GO:0006415
LOC100122170	DCN1-like protein 3, transcript variant X1	CM020938.1	1067546	1071524	-1
LOC100123010	uncharacterized LOC100123010	CM020938.1	6515917	6521776	-1	GO:0005515
LOC100113962	small ubiquitin-related modifier	CM020938.1	7327061	7330146	1	GO:0005515
LOC100124262	arginine/serine-rich protein PNISR, transcript variant X1	CM020938.1	12114738	12120221	-1
LOC100120774	E3 SUMO-protein ligase RanBP2	CM020938.1	18020055	18035303	-1	GO:0005515
LOC100116228	ubiquitin-like modifier-activating enzyme 5, transcript variant X2	CM020938.1	18374820	18377416	-1	GO:0008641
LOC100122795	uncharacterized LOC100122795, transcript variant X2	CM020938.1	24865994	24894377	1	GO:0005634
LOC100120557	gliotactin, transcript variant X3	CM020938.1	26528842	26554479	-1
LOC116417960	uncharacterized LOC116417960	WELF01000060.1	312050	315579	-1
LOC100120186	H(+)/Cl(-) exchange transporter 5, transcript variant X1	CM020934.1	15391846	15397526	-1	GO:0016021
LOC100116646	Golgi-specific brefeldin A-resistance guanine nucleotide exchange factor 1, transcript variant X1	CM020935.1	2492122	2500714	-1	GO:0032012
LOC100117990	nucleolar protein dao-5, transcript variant X1	CM020935.1	34833191	34837408	1	GO:0005730
LOC100117728	small integral membrane protein 14, transcript variant X2	CM020936.1	24555744	24564718	-1	GO:0016021
LOC100120735	dihydrolipoyllysine-residue succinyltransferase component of 2-oxoglutarate dehydrogenase complex, mitochondrial, transcript variant X1	CM020937.1	5620963	5624640	1	GO:0004149
LOC100678474	aftiphilin, transcript variant X5	CM020937.1	7998512	8005521	-1
LOC100116993	alpha-glucosidase, transcript variant X1	CM020937.1	8136470	8140490	1	GO:0005975
LOC100122578	nuclear protein localization protein 4 homolog, transcript variant X16	CM020938.1	1473497	1492716	-1	GO:0006511
LOC100120573	hormone-sensitive lipase, transcript variant X3	CM020938.1	17930488	17936826	-1	GO:0016298
LOC116417959	uncharacterized LOC116417959	WELF01000060.1	315755	320293	1
LOC100117673	carboxypeptidase Q	CM020934.1	90365	97055	1	GO:0070573
LOC100123687	glycerol 3 phosphate dehydrogenase, transcript variant X5	CM020934.1	2972279	2986363	-1
LOC100123803	protein PAT1 homolog 1, transcript variant X1	CM020934.1	36073487	36081687	-1	GO:0000290
LOC100119496	general transcription factor 3C polypeptide 5	CM020935.1	911029	913975	-1	GO:0006384
LOC100120191	zinc finger protein 594, transcript variant X2	CM020935.1	1048518	1057528	-1
LOC100118916	NEDD4-binding protein 1, transcript variant X2	CM020935.1	8639505	8643256	-1
LOC100120864	probable ubiquitin carboxyl-terminal hydrolase FAF-X, transcript variant X5	CM020935.1	14284202	14303452	-1	GO:0006511
LOC100115939	helicase domino, transcript variant X8	CM020935.1	20972337	20999646	-1	GO:0140658
LOC100116796	golgin subfamily A member 4, transcript variant X3	CM020935.1	21264049	21271217	-1
LOC100120969	protein croquemort, transcript variant X5	CM020935.1	26649321	26662155	-1	GO:0016021
LOC100120372	leucine-rich repeat kinase, transcript variant X1	CM020936.1	498572	510336	1	GO:0006468
LOC100118589	endoribonuclease Dicer, transcript variant X1	CM020936.1	4075336	4083561	1	GO:0016891
LOC100115242	adenosine deaminase-like protein	CM020936.1	12470124	12475295	1	GO:0019239
LOC100286829	zinc finger protein	CM020936.1	19896180	19900392	1	GO:0008270
LOC100680202	serine/arginine repetitive matrix protein 2	CM020936.1	21388700	21394948	-1
LOC100679695	uncharacterized LOC100679695	CM020937.1	3169281	3186319	1	GO:0005515
GeneID_100117835	structural maintenance of chromosomes 3	CM020937.1	6914839	6920835	-1	GO:0005515
LOC100115320	dual serine/threonine and tyrosine protein kinase, transcript variant X1	CM020937.1	9430883	9444475	1	GO:0006468
LOC100680066	uncharacterized LOC100680066, transcript variant X8	CM020937.1	9724576	9727972	1	GO:0008270
LOC103316516	uncharacterized LOC103316516	CM020937.1	10379737	10382868	-1
LOC100116714	uncharacterized LOC100116714	CM020937.1	10588659	10613241	1	GO:0000413
LOC100114714	protein SMG5, transcript variant X2	CM020937.1	14342812	14347137	-1	GO:0005515
GeneID_100116901dufs4	NADH dehydrogenase (ubiquinone) Fe-S protein 4, 18kDa (NADH-coenzyme Q reductase)	CM020937.1	14936442	14937645	1	GO:0022900
LOC100120935	diacylglycerol kinase eta, transcript variant X14	CM020937.1	20382038	20456818	1	GO:0005515
LOC100121155	neuroligin 3, transcript variant X1	CM020937.1	20562915	20842111	-1	GO:0042043
LOC100115136	xaa-Pro aminopeptidase ApepP	CM020937.1	22363100	22367224	1	GO:0070006
LOC100123131	arfaptin-2, transcript variant X1	CM020937.1	26861222	26867348	-1	GO:0019904
LOC100121255	vacuolar protein sorting-associated protein 8 homolog	CM020938.1	227661	233885	-1	GO:0005515
LOC100123743	beta-sarcoglycan	CM020938.1	22899191	22900931	-1	GO:0007517
LOC100679794	SET and MYND domain-containing protein 4-like	CM020934.1	2895588	2898079	1	GO:0005515
LOC100123882	nuclear distribution protein nudE-like 1-A, transcript variant X2	CM020934.1	3545238	3553633	-1	GO:0008017
GeneID_100170121	THO complex 4	CM020934.1	5949853	5952605	1	GO:0003676
LOC100680372	adhesion G protein-coupled receptor L4	CM020934.1	26419559	26575449	-1	GO:0007166
LOC100123285	ubiquitin-like protein 7, transcript variant X1	CM020934.1	34763792	34765998	1	GO:0005515
LOC100680238	probable basic-leucine zipper transcription factor H, transcript variant X4	CM020934.1	35092883	35097978	1
LOC100113791	calcium-transporting ATPase sarcoplasmic/endoplasmic reticulum type, transcript variant X2	CM020935.1	2779415	2810403	1	GO:0005783
LOC100122219	uncharacterized LOC100122219	CM020935.1	5330198	5331209	-1
LOC100122314	PDZ domain-containing protein 8, transcript variant X2	CM020935.1	13168099	13177773	1	GO:0005515
LOC100121224	protein transport protein Sec16A, transcript variant X5	CM020935.1	14080793	14099002	-1
LOC100122036	carboxy-terminal domain RNA polymerase II polypeptide A small phosphatase 1, transcript variant X2	CM020935.1	16245080	16253765	-1	GO:0008420
LOC100115259	ras-related protein Rab-8A, transcript variant X2	CM020935.1	35068821	35074724	1	GO:0005525
LOC100120026	ras-related protein Rab-40C	CM020936.1	4747568	4751389	-1	GO:0035556
LOC100120833	nuclear receptor subfamily 2 group C member 1, transcript variant X6	CM020936.1	4998843	5003196	-1	GO:0043565
LOC100119513	protein germ cell-less, transcript variant X1	CM020936.1	19501891	19505543	1	GO:0007281
LOC100678824	uncharacterized LOC100678824, transcript variant X7	CM020936.1	20072774	20090788	1
LOC100680073	adenomatous polyposis coli protein, transcript variant X1	CM020936.1	21331565	21335083	-1	GO:0008013
LOC100122758	DNA polymerase delta catalytic subunit	CM020936.1	24558418	24563311	1	GO:0003887
LOC100116758	dynein heavy chain 7, axonemal-like	CM020937.1	10588997	10600682	-1	GO:0008569
LOC100122402	Bloom syndrome protein homolog, transcript variant X3	CM020937.1	27571585	27578232	1	GO:0043138
LOC100679362	adenylyl cyclase 78C	CM020937.1	31025008	31052862	1	GO:0006171
LOC100118811	neurofibromin, transcript variant X1	CM020938.1	13584119	13606909	-1	GO:0043087
LOC100118287	proteasome activator complex subunit 4B, transcript variant X2	CM020938.1	13823593	13831365	1	GO:0016504
LOC100116660	extracellular matrix-binding protein ebh, transcript variant X3	CM020938.1	15336191	15348498	1	GO:0071564
LOC100122070	DENN domain-containing protein 1A, transcript variant X2	CM020938.1	25711977	25722242	-1	GO:0017112
LOC100114552	heat shock 70 kDa protein cognate 5, transcript variant X1	CM020934.1	19076449	19082611	-1	GO:0140662
LOC100114227	ribose-phosphate pyrophosphokinase 1, transcript variant X7	CM020934.1	21630765	21644557	-1	GO:0009116
LOC100114506	serine-protein kinase ATM	CM020934.1	21676953	21689621	-1	GO:0005515
LOC100119126	cytospin-A, transcript variant X8	CM020934.1	32515974	32547428	-1	GO:0005515
GeneID_100117629	mutagen-sensitive 201	CM020935.1	215821	222647	1	GO:0006289
LOC100118454	eIF-2-alpha kinase activator GCN1	CM020935.1	7488877	7499762	-1	GO:0033674
LOC100678331	histone-lysine N-methyltransferase SMYD3	CM020935.1	13488786	13490742	1	GO:0005515
LOC100121627	palmitoyltransferase app, transcript variant X1	CM020935.1	15881090	15895320	1	GO:0016409
LOC100118017	beta carbonic anhydrase 1, transcript variant X2	CM020935.1	25616481	25618403	1
LOC100122975	zinc finger protein 271, transcript variant X1	CM020936.1	2791441	2801680	1
LOC100122135	maternal B9.10 protein, transcript variant X1	CM020936.1	7968383	7976653	-1
LOC100119259	uncharacterized LOC100119259	CM020936.1	9930225	9937103	1
LOC100114066	14-3-3 protein epsilon, transcript variant X2	CM020936.1	10571118	10578667	-1
LOC100679995	uncharacterized LOC100679995, transcript variant X1	CM020936.1	11648442	11657841	1	GO:0006468
LOC100117450	phosphoglucomutase-2, transcript variant X2	CM020937.1	4192277	4210113	1	GO:0071704
LOC100115271	protein O-mannosyl-transferase 2	CM020937.1	5151527	5155463	1	GO:0000030
LOC100117492	gamma-tubulin complex component 5, transcript variant X1	CM020937.1	10451319	10457879	-1	GO:0000226
LOC107981702	phosphatidylserine synthase 1, transcript variant X5	CM020937.1	10508424	10516678	-1	GO:0006659
LOC100116960	NFX1-type zinc finger-containing protein 1-like, transcript variant X3	CM020937.1	10532581	10541045	1	GO:0004386
LOC100678397	zinc finger protein with KRAB and SCAN domains 8	CM020937.1	27862441	27866919	-1	GO:0008270
LOC100123744	NAD-dependent protein deacetylase sirtuin-2, transcript variant X2	CM020937.1	28683939	28687330	1	GO:0070403
LOC100123046	DET1 homolog, transcript variant X2	CM020937.1	29951510	29955695	-1
LOC100294696	ADP-ribosylation factor-like	CM020934.1	499365	502172	1	GO:0005525
LOC100678446	armadillo repeat-containing protein 1, transcript variant X2	CM020934.1	28774343	28777349	1
LOC100118001	MLX-interacting protein, transcript variant X7	CM020935.1	2823837	2845668	1	GO:0046983
LOC100119170	mitochondrial Rho GTPase, transcript variant X10	CM020935.1	3302081	3307107	-1	GO:0031307
LOC100678855	putative ATP-dependent RNA helicase TDRD12, transcript variant X1	CM020935.1	14559507	14564515	1	GO:0003676
LOC100678355	inhibitor of growth protein 1	CM020936.1	19540159	19543323	-1
LOC100115383	serine/threonine-protein kinase PAK mbt	CM020937.1	21598695	21603972	1	GO:0006468
LOC100121943	ELMO domain-containing protein 2	CM020938.1	3861958	3865132	-1	GO:0043547
LOC100680182	nuclear pore complex protein Nup98-Nup96	CM020938.1	6575762	6578776	-1	GO:0046872
LOC100114577	putative E3 ubiquitin-protein ligase UBR7	CM020934.1	12508214	12510995	1	GO:0061630
LOC100118122	phosphatidylinositol transfer protein alpha isoform	CM020936.1	6017395	6022365	-1	GO:0015914
LOC100123335	DNA replication ATP-dependent helicase/nuclease DNA2	CM020938.1	6217791	6222824	1	GO:0033567
LOC103317299	ankyrin-3, transcript variant X2	CM020934.1	5565114	5569103	-1	GO:0005515
LOC100122033	centrosomal protein of 135 kDa, transcript variant X9	CM020934.1	7961537	7987573	1
LOC100114376	iron-sulfur protein NUBPL	CM020935.1	5317972	5320910	-1	GO:0140663
LOC100122396	RNA-binding region-containing protein 3	CM020936.1	2269041	2271276	-1	GO:0003676
LOC100119418	FAST kinase domain-containing protein 1, mitochondrial	CM020936.1	4668577	4671449	-1
LOC100122799	protein Hook homolog 3	CM020936.1	7389338	7392178	-1	GO:0005515
GeneID_100118715	adaptor-related protein complex 2, alpha 2 subunit	CM020936.1	17487107	17494617	1	GO:0035615
LOC100115412	mediator of RNA polymerase II transcription subunit 6, transcript variant X2	CM020937.1	5134210	5136923	-1	GO:0006357
LOC100678965	CCA tRNA nucleotidyltransferase 1, mitochondrial, transcript variant X2	CM020937.1	7705917	7708046	-1	GO:0016779
GeneID_100328550	odorant receptor 85	CM020937.1	18535328	18542070	1
LOC100120093	malonyl-CoA decarboxylase, mitochondrial, transcript variant X3	CM020937.1	20080801	20084316	1	GO:0050080
LOC100114426	39S ribosomal protein L11, mitochondrial	CM020937.1	22335513	22337331	1	GO:0006412
LOC100120550	NAD-dependent protein deacetylase sirtuin-7, transcript variant X4	CM020938.1	36880	41789	1
LOC100122880	mesoderm induction early response protein 1, transcript variant X1	CM020938.1	6592610	6606330	-1	GO:0005634
LOC100123121	centrosomal protein of 162 kDa, transcript variant X2	CM020938.1	24141457	24150679	-1
LOC100116693	mRNA (2'-O-methyladenosine-N(6)-)-methyltransferase	CM020935.1	723512	728663	-1	GO:0005515
LOC100117420	E3 ubiquitin-protein ligase Bre1, transcript variant X2	CM020935.1	21623569	21630041	1	GO:0010390
LOC100121042	protein CASC3, transcript variant X1	CM020935.1	26585902	26593739	1	GO:0035145
LOC100115867	caspase-1	CM020936.1	14812267	14815271	-1	GO:0004197
LOC100120676	cell division cycle 5-like protein	CM020936.1	20137485	20141145	1	GO:0003677
LOC100678090	uncharacterized LOC100678090	CM020934.1	10794521	10798826	1	GO:0090730
LOC100118343	casein kinase II subunit beta, transcript variant X8	CM020935.1	1151490	1157735	1	GO:0019887
LOC100115702	zinc finger RNA-binding protein, transcript variant X11	CM020935.1	18636003	18646607	-1	GO:0008270
LOC100114727	tectonin beta-propeller repeat-containing protein, transcript variant X1	CM020935.1	20757401	20765475	-1	GO:0030246
LOC100121840	DNA-directed RNA polymerase I subunit RPA2	CM020935.1	25853011	25857838	-1	GO:0032549
LOC100123481	WEB family protein At4g27595, chloroplastic, transcript variant X2	CM020938.1	3126345	3128984	-1	GO:0045162
LOC116415805	uncharacterized LOC116415805	CM020934.1	26576654	26577952	1
LOC100118089	RNA polymerase I-specific transcription initiation factor RRN3	CM020935.1	22004785	22009357	-1	GO:0001181
LOC100121409	inositol polyphosphate 5-phosphatase OCRL, transcript variant X1	CM020935.1	29766140	29771408	-1	GO:0052745
LOC100116380	suppressor of hairless protein	CM020934.1	4139643	4142360	1	GO:0000978
LOC100116941	HBS1-like protein	CM020934.1	8155627	8160993	1	GO:0005525
GeneID_100116585	dynein light chain A	CM020934.1	10674665	10677944	1	GO:0005875
LOC100121687	zinc finger MYM-type protein 3, transcript variant X1	CM020934.1	15912565	15920126	1	GO:0008270
LOC100119428	protein Jumonji, transcript variant X7	CM020934.1	28753949	28765234	1	GO:0003677
LOC100116686	pre-mRNA-splicing factor CWC22 homolog	CM020934.1	37447816	37451887	1	GO:0005515
LOC100119096	ELKS/Rab6-interacting/CAST family member 1, transcript variant X1	CM020935.1	8591529	8600396	-1
LOC100122342	nuclear pore complex protein Nup214	CM020935.1	13157273	13163554	1	GO:0005515
LOC100122109	putative glutamate synthase [NADPH], transcript variant X3	CM020935.1	13410974	13440123	1	GO:0016040
LOC100119016	uncharacterized LOC100119016, transcript variant X2	CM020935.1	14385047	14386997	-1
LOC100121097	ATP-dependent RNA helicase DDX24	CM020935.1	31795946	31799064	1	GO:0003724
LOC100118026	patronin, transcript variant X5	CM020935.1	34780884	34832425	-1	GO:0031175
LOC100119233	sprouty-related, EVH1 domain-containing protein 2, transcript variant X2	CM020936.1	98052	109712	-1	GO:0016020
LOC100679229	oocyte zinc finger protein XlCOF28, transcript variant X3	CM020936.1	13535258	13538671	1
LOC100118546	ubiquitin conjugation factor E4 B, transcript variant X4	CM020936.1	19325150	19333180	1	GO:0000151
LOC100119581	complex I assembly factor ACAD9, mitochondrial	CM020936.1	19527536	19530170	1	GO:0016627
LOC107980470	uncharacterized LOC107980470, transcript variant X2	CM020936.1	19981630	19986771	1
LOC100233152	uncharacterized LOC100233152	CM020936.1	21652655	21681414	1
LOC100119757	bifunctional peptidase and arginyl-hydroxylase JMJD5, transcript variant X4	CM020936.1	23225594	23228728	1
LOC100121979	cleavage and polyadenylation specificity factor subunit CG7185, transcript variant X4	CM020936.1	24063126	24072435	1	GO:0005849
LOC100122354	high mobility group protein DSP1, transcript variant X1	CM020936.1	24279021	24292730	1
GeneID_100116820	polymerase (DNA directed) iota	CM020937.1	10579622	10583552	1	GO:0003684
LOC100680179	phospholipase DDHD1, transcript variant X3	CM020937.1	11047123	11054921	-1	GO:0046872
LOC100123018	peroxisomal multifunctional enzyme type 2, transcript variant X1	CM020937.1	27056601	27061095	1
LOC100121725	E3 ubiquitin-protein ligase UBR5, transcript variant X1	CM020937.1	30757850	30773484	-1	GO:0043130
LOC100121209	ubiquitin carboxyl-terminal hydrolase 36, transcript variant X4	CM020938.1	216926	226209	1	GO:0006511
LOC100123575	coiled-coil domain-containing protein 40-like, transcript variant X1	CM020938.1	5444969	5448664	-1	GO:0035082
LOC100119184	uncharacterized protein KIAA1841 homolog, transcript variant X1	CM020938.1	8302682	8308499	-1
LOC100680316	inactive peptidyl-prolyl cis-trans isomerase FKBP6	CM020938.1	8517669	8520418	1	GO:0005515
LOC100115765	nucleobindin-2, transcript variant X1	CM020938.1	10849892	10854825	1	GO:0005509
LOC100678781	protein suppressor of sable, transcript variant X3	CM020938.1	12542901	12556495	1	GO:0045892
LOC100120678	U6 snRNA-associated Sm-like protein LSm8	CM020938.1	12556659	12559910	-1	GO:0005688
LOC100118182	uncharacterized LOC100118182	CM020938.1	13837509	13842387	-1
LOC100122978	exportin-7, transcript variant X3	CM020938.1	24416370	24427398	1	GO:0008536
LOC100117870	protein CLEC16A homolog, transcript variant X2	CM020934.1	132613	138121	-1
LOC100118019	membrane-associated protein Hem	CM020934.1	156818	161483	-1
LOC100118463	1,4-alpha-glucan-branching enzyme	CM020934.1	241351	245608	1	GO:0043169
LOC100119084	dnaJ homolog subfamily C member 2, transcript variant X2	CM020934.1	372219	375789	1	GO:0051083
GeneID_100119335	replication protein A2	CM020934.1	423385	424611	-1
LOC100119750	E3 ubiquitin-protein ligase ZNF598	CM020934.1	502650	508384	-1	GO:0072344
LOC100120230	vacuolar protein sorting-associated protein 13, transcript variant X3	CM020934.1	635510	653909	-1
LOC100115944	protein enhancer of sevenless 2B, transcript variant X1	CM020934.1	970897	978312	-1	GO:0005515
LOC100121645	protein Lilipod	CM020934.1	1156608	1173014	-1
LOC100122792	popeye domain-containing protein 3, transcript variant X14	CM020934.1	2206937	2217587	-1	GO:0016021
LOC100122916	anaphase-promoting complex subunit 1, transcript variant X1	CM020934.1	2242218	2250621	-1	GO:0005680
LOC100122934	probable proline--tRNA ligase, mitochondrial, transcript variant X2	CM020934.1	2251597	2254317	-1	GO:0006418
LOC100123036	RNA polymerase-associated protein CTR9 homolog	CM020934.1	2282093	2287441	1	GO:0005515
GeneID_100123049	cytochrome P450 4AB17	CM020934.1	2287342	2290200	-1	GO:0005506
GeneID_100123083	transmembrane and tetratricopeptide repeat containing 4	CM020934.1	2298381	2301252	-1	GO:0005515
LOC100678764	SET and MYND domain-containing protein 4, transcript variant X1	CM020934.1	2718028	2720896	-1	GO:0005515
LOC100123648	putative lipoyltransferase 2, mitochondrial	CM020934.1	2918412	2921318	-1	GO:0036211
LOC100123673	26S proteasome non-ATPase regulatory subunit 6	CM020934.1	2949722	2951844	-1	GO:0030234
LOC100680428	uncharacterized LOC100680428	CM020934.1	3067190	3074690	1
LOC100679105	uncharacterized LOC100679105	CM020934.1	3157438	3161042	-1
LOC100123745	serine/threonine kinase 40, transcript variant X2	CM020934.1	3187080	3191327	-1	GO:0006468
LOC100123787	hexosaminidase D	CM020934.1	3303138	3305651	-1	GO:0015929
LOC100123874	dnaJ homolog subfamily C member 8	CM020934.1	3521106	3523552	-1
LOC100117018	histone H3.3A	CM020934.1	3532853	3542045	1	GO:0030527
LOC100123909	microtubule-associated serine/threonine-protein kinase 3, transcript variant X2	CM020934.1	3624162	3634865	-1	GO:0006468
LOC100678222	uncharacterized protein C3orf18 homolog, transcript variant X1	CM020934.1	3656412	3659942	1
GeneID_100117134	splicing factor 3b, subunit 3, 130kDa	CM020934.1	3754656	3762231	-1	GO:0005515
LOC100116303	meiosis regulator and mRNA stability factor 1	CM020934.1	4129334	4138244	1	GO:1903231
LOC100116447	probable ATP-dependent RNA helicase DDX56	CM020934.1	4142515	4146493	1	GO:0003724
LOC100116485	protein PBDC1	CM020934.1	4146478	4148084	-1
LOC100117132	adenosine 3'-phospho 5'-phosphosulfate transporter 2	CM020934.1	4308420	4310837	-1	GO:0055085
LOC100117977	tropomodulin, transcript variant X14	CM020934.1	4632632	4695929	-1
GeneID_100302651vu1-fru	Nvu1 - fruitless readthrough transcript	CM020934.1	4710614	4767826	-1	GO:0005515
LOC100117499	sorting nexin lst-4, transcript variant X3	CM020934.1	5071196	5081232	1	GO:0005515
LOC100116117	ribosome biogenesis regulatory protein homolog, transcript variant X1	CM020934.1	5488293	5490446	1	GO:0042254
LOC100679554	uncharacterized LOC100679554, transcript variant X1	CM020934.1	5573069	5601819	1
LOC100677819	uncharacterized LOC100677819, transcript variant X1	CM020934.1	5761728	5766170	-1	GO:0016310
GeneID_100121513	isoleucyl-tRNA synthetase 2, mitochondrial	CM020934.1	5952556	5957303	1
LOC100121183	microtubule-associated protein futsch, transcript variant X1	CM020934.1	6184434	6193593	1
LOC100120072	probable tRNA (guanine(26)-N(2))-dimethyltransferase	CM020934.1	6480829	6483202	1	GO:0004809
LOC100119881	poly(U)-binding-splicing factor half pint, transcript variant X1	CM020934.1	6501541	6510519	1	GO:0000381
LOC100119437	uncharacterized protein CG10915	CM020934.1	6584331	6594059	1
LOC100121909	CDP-diacylglycerol--glycerol-3-phosphate 3-phosphatidyltransferase, mitochondrial	CM020934.1	6786420	6789501	-1	GO:0008444
LOC100115791	Y+L amino acid transporter 2, transcript variant X1	CM020934.1	7534216	7538708	-1	GO:0055085
LOC100115578	RING-box protein 1A, transcript variant X1	CM020934.1	7551346	7552930	-1	GO:0008270
GeneID_100115256	polo-like kinase 4	CM020934.1	7572253	7575852	1	GO:0006468
LOC100117093	vesicle transport protein GOT1B	CM020934.1	7871136	7873531	1	GO:0016192
LOC100122115	protein furry, transcript variant X13	CM020934.1	7884846	7955001	1
LOC100121856	uncharacterized LOC100121856, transcript variant X6	CM020934.1	8140362	8150273	-1	GO:0005509
LOC100121693	carnitine O-palmitoyltransferase 1, liver isoform, transcript variant X6	CM020934.1	8188371	8196412	-1	GO:0016021
LOC100121677	xenotropic and polytropic retrovirus receptor 1 homolog, transcript variant X2	CM020934.1	8197187	8203491	1	GO:0016021
LOC100121587	nuclear pore complex protein Nup153	CM020934.1	8215060	8230971	-1	GO:0016849
LOC103317931	syntaxin-6, transcript variant X2	CM020934.1	8889538	8913280	1	GO:0048193
LOC100120842	GDP-Man:Man(3)GlcNAc(2)-PP-Dol alpha-1,2-mannosyltransferase-like, transcript variant X2	CM020934.1	8981566	8985644	1	GO:0004377
LOC100119470	anaphase-promoting complex subunit 5, transcript variant X2	CM020934.1	10191025	10194448	1	GO:0005680
LOC100678620	uncharacterized LOC100678620, transcript variant X1	CM020934.1	10450236	10459707	-1	GO:0000724
LOC100678543	DNA-directed RNA polymerase I subunit RPA43	CM020934.1	10459930	10462818	1	GO:0006352
LOC100116523	U1 small nuclear ribonucleoprotein 70 kDa	CM020934.1	10679286	10684930	-1	GO:0030619
LOC100118422	leucine-rich PPR motif-containing protein, mitochondrial, transcript variant X2	CM020934.1	10696943	10704396	1	GO:0005515
LOC100678370	E3 ubiquitin-protein ligase RNF8	CM020934.1	10706553	10709489	1	GO:0005515
LOC100117587	neuralized-like protein 4, transcript variant X2	CM020934.1	10916187	10924934	1
LOC100117421	vacuolar protein sorting-associated protein 37A, transcript variant X3	CM020934.1	10947310	10951433	-1
LOC100117323	merlin, transcript variant X5	CM020934.1	10956418	10960545	1	GO:0008092
LOC100117246	mitochondrial carrier homolog 2	CM020934.1	10962629	10965663	1	GO:0016021
LOC100114794	ADP-ribosylation factor-like protein 8B-A, transcript variant X1	CM020934.1	11932048	11936089	1	GO:0015031
LOC100114798	serine/threonine-protein kinase prp4, transcript variant X2	CM020934.1	12620481	12627705	-1	GO:0006468
LOC100680200	N-acetylglucosaminyl-phosphatidylinositol biosynthetic protein	CM020934.1	12662371	12666044	1	GO:0000506
LOC100113669	interferon-related developmental regulator 2, transcript variant X2	CM020934.1	12760399	12765604	-1
LOC100114375	protein NipSnap, transcript variant X2	CM020934.1	13717663	13721173	-1
LOC100120611	cathepsin L	CM020934.1	14692560	14697448	1	GO:0008234
LOC100121669	alpha-1,3-mannosyl-glycoprotein 4-beta-N-acetylglucosaminyltransferase B, transcript variant X1	CM020934.1	14705994	14709763	-1
LOC100120560	proteasome subunit beta type-6	CM020934.1	14750766	14752096	1	GO:0005839
LOC100121282	RNA-binding protein 45, transcript variant X2	CM020934.1	14877324	14883321	-1	GO:0003676
LOC100121078	sorting nexin-7	CM020934.1	14937652	14940878	1	GO:0035091
LOC100118782	E3 ubiquitin-protein ligase NRDP1, transcript variant X2	CM020934.1	15264868	15267604	-1	GO:0016567
LOC103316865	eukaryotic translation initiation factor eIF1, transcript variant X3	CM020934.1	15402346	15405629	1	GO:0006413
LOC100120329	pyruvate dehydrogenase [acetyl-transferring]-phosphatase 1, mitochondrial	CM020934.1	15436017	15438643	-1	GO:0006470
LOC100679854	leucine-rich repeat-containing protein 59	CM020934.1	15544103	15546351	-1	GO:0005515
LOC100121381	proton-coupled amino acid transporter-like protein pathetic, transcript variant X2	CM020934.1	15593823	15605713	-1
LOC100121653	integrator complex subunit 1	CM020934.1	15892182	15900347	-1	GO:0034474
GeneID_100119103	N-ethylmaleimide-sensitive factor	CM020934.1	15900084	15907035	1	GO:0035494
LOC100122027	small subunit processome component 20 homolog	CM020934.1	16068816	16078801	-1
LOC100122043	ran GTPase-activating protein 1	CM020934.1	16078850	16082712	1	GO:0005515
LOC100122090	negative elongation factor B	CM020934.1	16088337	16092331	-1	GO:0045892
LOC100122107	protein ELYS, transcript variant X1	CM020934.1	16091654	16101728	1
LOC100122246	actin-related protein 8	CM020934.1	16181182	16184239	-1	GO:0031011
LOC100119291	malate dehydrogenase, cytoplasmic, transcript variant X2	CM020934.1	16204138	16206604	-1	GO:0030060
LOC100122327	calponin homology domain-containing protein DDB_G0272472	CM020934.1	16221005	16226926	1	GO:0006468
LOC100122418	E3 ubiquitin-protein ligase MIB2, transcript variant X1	CM020934.1	16265634	16271401	-1	GO:0005515
LOC100679186	polyadenylate-binding protein-interacting protein 1	CM020934.1	16272058	16275608	1	GO:0005515
LOC100122585	flotillin-1, transcript variant X4	CM020934.1	16344110	16353289	-1	GO:0005347
LOC100116175	exopolyphosphatase PRUNE1, transcript variant X3	CM020934.1	17440409	17502866	-1	GO:0016462
LOC100679587	uncharacterized LOC100679587	CM020934.1	18198597	18201675	-1	GO:0016021
LOC100678762	uncharacterized LOC100678762, transcript variant X2	CM020934.1	19397716	19409187	-1
LOC100114359	pyruvate dehydrogenase phosphatase regulatory subunit, mitochondrial, transcript variant X2	CM020934.1	19517722	19522953	-1	GO:0005515
LOC100114330	cell death-inducing p53-target protein 1, transcript variant X1	CM020934.1	19523254	19527695	-1
LOC100116293	NEDD8-conjugating enzyme Ubc12	CM020934.1	20692366	20694607	1	GO:0016740
LOC100115805	zinc finger protein on ecdysone puffs, transcript variant X1	CM020934.1	21493027	21499937	-1
LOC100115040	sterol regulatory element-binding protein cleavage-activating protein, transcript variant X2	CM020934.1	21862979	21882140	1	GO:0032933
LOC100115700	putative U5 small nuclear ribonucleoprotein 200 kDa helicase	CM020934.1	22310639	22319042	1	GO:0003676
LOC100114421	palmitoyltransferase ZDHHC3, transcript variant X1	CM020934.1	22778721	22781900	-1	GO:0019706
LOC100114643	serine/threonine-protein phosphatase 6 regulatory subunit 3, transcript variant X1	CM020934.1	22806502	22812432	-1	GO:0019903
LOC100114871	prostaglandin E synthase 3, transcript variant X1	CM020934.1	22842227	22845957	-1	GO:0051879
LOC100115929	RING1 and YY1-binding protein, transcript variant X10	CM020934.1	23408355	23415802	-1	GO:0046872
LOC100116163	synaptobrevin homolog YKT6, transcript variant X2	CM020934.1	23963716	23966604	1
GeneID_100115287dufa10	NADH dehydrogenase (ubiquinone) 1 alpha subcomplex, 10, 42kDa	CM020934.1	23967298	23969252	-1	GO:0006120
LOC100116013	polyhomeotic-proximal chromatin protein, transcript variant X3	CM020934.1	24009436	24027502	-1	GO:0005515
LOC100115609	putative glutathione-specific gamma-glutamylcyclotransferase 2, transcript variant X2	CM020934.1	24161127	24164145	1	GO:0003839
LOC100116172	splicing factor 3B subunit 1, transcript variant X1	CM020934.1	24839687	24847479	1	GO:0003729
LOC100679204	uncharacterized LOC100679204, transcript variant X1	CM020934.1	25100758	25113772	-1
LOC100117560	CUE domain-containing protein 2, transcript variant X4	CM020934.1	25296936	25304936	-1
LOC100116742	protein shuttle craft, transcript variant X3	CM020934.1	26353290	26358931	1	GO:0008270
LOC100119766	bromodomain-containing protein DDB_G0280777, transcript variant X5	CM020934.1	26591597	26714084	1	GO:0008061
LOC100118338	pleckstrin homology domain-containing family M member 2, transcript variant X3	CM020934.1	27884954	27896487	-1
LOC100117698	paraplegin	CM020934.1	28167954	28171452	-1	GO:0004176
LOC100119322	dnaJ homolog subfamily C member 11, transcript variant X5	CM020934.1	28742241	28749577	1
LOC100119492	solute carrier family 35 member C2, transcript variant X1	CM020934.1	28765228	28770887	-1
LOC100119561	mitogen-activated protein kinase kinase kinase 13, transcript variant X3	CM020934.1	28777869	28800361	-1	GO:0006468
LOC100119872	transcription initiation factor TFIID subunit 4, transcript variant X4	CM020934.1	28838821	28848323	1	GO:0005669
LOC100116176	E3 ubiquitin-protein ligase Topors, transcript variant X2	CM020934.1	30218761	30224667	-1	GO:0046872
LOC100119055	sex-lethal homolog, transcript variant X10	CM020934.1	32494642	32508705	-1	GO:1990904
LOC100119408	importin-13, transcript variant X1	CM020934.1	32641065	32647149	-1	GO:0031267
LOC100119817	zinc transporter ZIP9-B	CM020934.1	32681851	32685720	1	GO:0006829
LOC100679548	uncharacterized LOC100679548, transcript variant X1	CM020934.1	32699784	32707590	1
LOC100113588	serine--tRNA synthetase-like protein Slimp	CM020934.1	32709707	32712020	-1	GO:0006418
LOC100680035	uncharacterized LOC100680035	CM020934.1	32860949	32864280	-1
LOC100120900	GATOR complex protein WDR59, transcript variant X3	CM020934.1	32964320	32980526	1	GO:0005515
LOC100122440	uncharacterized LOC100122440, transcript variant X4	CM020934.1	33756367	33760731	-1
LOC100678124	PR domain zinc finger protein 10	CM020934.1	34128408	34131725	1
GeneID_100123025	beta-1,3-glucuronyltransferase	CM020934.1	34539791	34544181	-1	GO:0015018
LOC100123189	suppressor APC domain-containing protein 2, transcript variant X1	CM020934.1	34686586	34689373	1
LOC100123398	mitochondrial coenzyme A transporter SLC25A42, transcript variant X2	CM020934.1	34912215	34916281	-1	GO:0055085
LOC100114585	60S ribosomal protein L4	CM020934.1	35115611	35120416	1	GO:0003779
LOC100123754	anoctamin-5, transcript variant X2	CM020934.1	35681798	35698449	1	GO:0046983
LOC100123774	BTB/POZ domain-containing protein 10, transcript variant X9	CM020934.1	35734191	35741577	-1	GO:0005515
LOC100123910	kelch-like ECH-associated protein 1B, transcript variant X11	CM020934.1	37093573	37100289	-1	GO:0005515
LOC100117050	uncharacterized LOC100117050, transcript variant X3	CM020934.1	37399214	37403082	-1	GO:0003677
LOC100116971	nicastrin	CM020934.1	37403299	37406934	1	GO:0016485
LOC100115162	maestro heat-like repeat-containing protein family member 1, transcript variant X3	CM020934.1	37826281	37832993	1
LOC100118232	glycerophosphocholine phosphodiesterase GPCPD1, transcript variant X4	CM020935.1	39798	47780	-1	GO:2001070
LOC100116519	cell division cycle 42 homolog	CM020935.1	99203	101460	1	GO:0007264
LOC100116378	membrane magnesium transporter 1, transcript variant X2	CM020935.1	230462	238247	-1
LOC100117244	probable ATP-dependent RNA helicase DDX31, transcript variant X1	CM020935.1	386734	402247	-1	GO:0003676
LOC100119325	probable cytosolic iron-sulfur protein assembly protein Ciao1, transcript variant X1	CM020935.1	870255	873579	1
LOC100118125	DET1- and DDB1-associated protein 1	CM020935.1	885105	887176	-1	GO:0032434
LOC100119644	CTD small phosphatase-like protein 2, transcript variant X1	CM020935.1	935556	940057	1	GO:0016791
LOC100119713	zinc transporter foi, transcript variant X2	CM020935.1	950531	960088	1	GO:0055085
LOC100119740	KAT8 regulatory NSL complex subunit 2, transcript variant X4	CM020935.1	960847	967815	-1	GO:0000123
LOC100120069	structural maintenance of chromosomes 4	CM020935.1	1029217	1035267	-1	GO:0005515
LOC100120599	protein abrupt, transcript variant X3	CM020935.1	1147845	1153879	-1	GO:0005515
LOC100120915	WD repeat-containing protein 43	CM020935.1	1215611	1219068	-1	GO:0005515
LOC100121534	myotubularin-related protein 2, transcript variant X3	CM020935.1	1615044	1619915	1	GO:0016311
LOC100114354	pre-mRNA-processing factor 19	CM020935.1	1776474	1781880	-1	GO:0005515
LOC100116288	solute carrier family 12 member 8, transcript variant X1	CM020935.1	2446846	2450966	1	GO:0015377
LOC100117036	chitinase-3-like protein 2	CM020935.1	2584893	2596453	-1	GO:0008061
LOC100117190	RAD50-interacting protein 1	CM020935.1	2611902	2615083	1	GO:0070939
GeneID_100117406	cytochrome c oxidase subunit IV isoform 1	CM020935.1	2697906	2700112	-1	GO:0006123
LOC100117530	protein yippee-like 5, transcript variant X2	CM020935.1	2706196	2709676	-1
LOC100117771	actin-like protein 6B, transcript variant X1	CM020935.1	2748162	2750314	1
LOC100679341	protein MMS22-like	CM020935.1	2762785	2769609	-1	GO:0031297
LOC100118333	programmed cell death protein 10	CM020935.1	2906342	2908546	1
LOC100118884	splicing factor 3B subunit 1, transcript variant X2	CM020935.1	3050527	3057496	-1	GO:0003729
LOC100120683	macoilin-1, transcript variant X2	CM020935.1	4017245	4025714	1	GO:0030867
LOC100121637	AP-3 complex subunit delta-1, transcript variant X1	CM020935.1	5027923	5034828	-1	GO:0030123
LOC100121795	coenzyme Q-binding protein COQ10 homolog B, mitochondrial, transcript variant X1	CM020935.1	5090324	5091922	1	GO:0048039
LOC100121894	serine/threonine-protein kinase VRK1	CM020935.1	5142665	5148275	1	GO:0006468
LOC100122190	protein SMG7, transcript variant X3	CM020935.1	5320456	5327690	1	GO:0005515
LOC100122429	charged multivesicular body protein 6	CM020935.1	5962971	5964532	1	GO:0007034
GeneID_100114493	heat shock cognate 70	CM020935.1	6359001	6362200	-1	GO:0140662
LOC100122749	BTB/POZ domain-containing adapter for CUL3-mediated RhoA degradation protein 3, transcript variant X1	CM020935.1	6496229	6499910	-1	GO:0005515
LOC103316664	transmembrane protein 231	CM020935.1	6563166	6564493	-1
LOC100122878	kinesin 4B	CM020935.1	6584151	6588854	1	GO:0003777
LOC100122888	transmembrane 9 superfamily member 2, transcript variant X2	CM020935.1	6589059	6593590	1	GO:0016021
LOC100123005	fanconi-associated nuclease 1, transcript variant X3	CM020935.1	6749098	6753007	-1	GO:0036297
LOC100118198	SPRY domain-containing SOCS box protein 3, transcript variant X1	CM020935.1	7707019	7709323	1	GO:0005515
LOC100117821	zinc finger protein 37	CM020935.1	7767459	7777428	1
LOC100117124	eukaryotic initiation factor 4A-I, transcript variant X5	CM020935.1	7901634	7912594	1	GO:0003724
LOC100115087	40S ribosomal protein S20-like	CM020935.1	8122164	8122993	-1	GO:0015935
LOC100119344	glycerol kinase-like, transcript variant X1	CM020935.1	8471628	8475650	-1	GO:0006072
LOC100119168	ras-related protein Rab-5C, transcript variant X14	CM020935.1	8577370	8586988	1
LOC100118328	feminization 1-like	CM020935.1	8836460	8841093	1	GO:0005515
LOC100118251	androgen-induced inhibitor of proliferation-like protein, transcript variant X4	CM020935.1	8845638	8855007	1	GO:0007064
LOC100117607	protein vav, transcript variant X4	CM020935.1	9028805	9035704	1	GO:0005515
LOC100114816	uncharacterized LOC100114816	CM020935.1	9047315	9050244	1
LOC100114779	ATPase family AAA domain-containing protein 1-A-like	CM020935.1	9233111	9235329	1	GO:1903818
LOC100114665	probable nuclear transport factor 2, transcript variant X1	CM020935.1	9386425	9389521	-1	GO:0006913
LOC100123873	protein deltex, transcript variant X2	CM020935.1	10034800	10041097	1	GO:0016567
LOC100123867	D-glucuronyl C5-epimerase B	CM020935.1	10059641	10063553	1	GO:0015012
LOC100678914	G-protein coupled receptor Mth2, transcript variant X2	CM020935.1	10196250	10236014	-1	GO:0007166
LOC100123531	hyccin, transcript variant X7	CM020935.1	11069191	11077532	-1
LOC100123524	ATP-dependent helicase brm, transcript variant X1	CM020935.1	11078243	11084673	-1	GO:0140658
LOC100123350	actin-related protein 5	CM020935.1	11907864	11910602	1
LOC100123253	ribosomal protein S6 kinase beta-1	CM020935.1	12050079	12056052	-1	GO:0006468
LOC100123158	tripartite motif-containing 2 protein-like	CM020935.1	12107213	12118121	1	GO:0005515
LOC100123105	N-alpha-acetyltransferase 25, NatB auxiliary subunit, transcript variant X1	CM020935.1	12154222	12160530	-1	GO:0005515
GeneID_100122970	eukaryotic translation initiation factor 2-alpha kinase 1	CM020935.1	12252590	12256096	-1	GO:0006468
LOC100122922	ATP synthase mitochondrial F1 complex assembly factor 2, transcript variant X2	CM020935.1	12273784	12280080	1	GO:0043461
LOC100122701	transmembrane protein 164, transcript variant X2	CM020935.1	12898818	12902109	-1	GO:0016021
LOC100122692	lysosome-associated membrane glycoprotein 1	CM020935.1	12902270	12906623	-1	GO:0016020
LOC100122061	ATP-binding cassette sub-family B member 7, mitochondrial, transcript variant X2	CM020935.1	13452633	13461907	-1	GO:0140359
LOC100122000	protein unc-119 homolog, transcript variant X2	CM020935.1	13479063	13481246	-1	GO:0007399
LOC103317198	peroxisome biogenesis factor 2	CM020935.1	13528062	13530535	1
LOC100121566	nuclear pore complex protein Nup54	CM020935.1	13703947	13707284	1	GO:0005643
LOC100121532	autophagy 5-like	CM020935.1	13734129	13736062	1	GO:0034045
LOC100121035	ATP-binding cassette sub-family F member 1	CM020935.1	14245147	14247732	-1	GO:0016887
LOC100119051	chromodomain-helicase-DNA-binding protein 7, transcript variant X4	CM020935.1	14388660	14410131	-1	GO:0140658
LOC100117908	GTPase Era, mitochondrial, transcript variant X1	CM020935.1	14447064	14449250	-1	GO:0003723
LOC100117947	protein HID1	CM020935.1	14452551	14457935	-1
LOC100119748	cytoplasmic protein NCK1, transcript variant X3	CM020935.1	14513039	14517534	1	GO:0005515
LOC100119812	uncharacterized LOC100119812	CM020935.1	14521025	14523025	1	GO:0051879
LOC100120196	protein hu-li tai shao, transcript variant X27	CM020935.1	14776582	14818828	1
LOC100120500	aldo-keto reductase-like	CM020935.1	14948126	14951256	-1	GO:0016491
LOC100121553	unconventional myosin-IXAa, transcript variant X1	CM020935.1	15836462	15856493	-1	GO:0005515
LOC100121729	disks large homolog 5, transcript variant X4	CM020935.1	15910159	15928271	-1	GO:0005515
LOC100122052	Golgi apparatus protein 1, transcript variant X1	CM020935.1	16257454	16263948	-1	GO:0000139
LOC100119042	ribosome-recycling factor, mitochondrial, transcript variant X1	CM020935.1	17821129	17822669	-1	GO:0006412
LOC100680527	death domain-associated protein 6, transcript variant X4	CM020935.1	19803720	19808716	1
LOC100114533	GTPase-activating Rap/Ran-GAP domain-like protein 3, transcript variant X3	CM020935.1	19968312	20251125	1	GO:0051056
LOC100116611	uncharacterized LOC100116611	CM020935.1	20354881	20366828	-1	GO:0003824
LOC100114327	lipoma-preferred partner homolog, transcript variant X9	CM020935.1	20665494	20670142	1	GO:0046872
LOC100114470	mediator of RNA polymerase II transcription subunit 24	CM020935.1	20714056	20718970	-1	GO:0016592
LOC100114652	general transcription factor IIH subunit 2, transcript variant X4	CM020935.1	20740800	20743939	1	GO:0005675
LOC100113558	nuclear cap-binding protein subunit 1	CM020935.1	20790533	20794304	1	GO:0005515
LOC103316816	proteasome assembly chaperone 3-like	CM020935.1	20800622	20801205	1	GO:0043248
LOC100116009	DNA repair protein RAD51 homolog 4, transcript variant X4	CM020935.1	20998246	21006430	1
LOC100116554	cytochrome b reductase 1, transcript variant X2	CM020935.1	21217537	21220634	-1	GO:0016021
LOC100113804	60S ribosome subunit biogenesis protein NIP7 homolog, transcript variant X2	CM020935.1	21219649	21226370	1	GO:0042255
LOC100116657	polycomb group protein Psc	CM020935.1	21229894	21238567	-1
LOC100678155	uncharacterized LOC100678155	CM020935.1	22329855	22337841	1
LOC100118754	thioredoxin-2, transcript variant X3	CM020935.1	22350925	22356161	-1	GO:0015035
LOC100119187	zinc finger MYND domain-containing protein 10	CM020935.1	22456810	22458910	1
LOC100121088	ankyrin repeat domain-containing protein 13D, transcript variant X2	CM020935.1	23403140	23408444	-1	GO:0005515
LOC103317547	uncharacterized LOC103317547	CM020935.1	24016087	24017422	-1
LOC100118272	ubiquitin-conjugating enzyme E2 Q2	CM020935.1	24803799	24808758	-1
LOC100122169	ras-related GTP-binding protein A	CM020935.1	25613761	25616388	1	GO:0005525
LOC100121804	putative tRNA (cytidine(32)/guanosine(34)-2'-O)-methyltransferase, transcript variant X1	CM020935.1	25864056	25865916	1	GO:0001510
LOC103318119	uncharacterized LOC103318119	CM020935.1	25885385	25887859	-1
LOC116738507	uncharacterized LOC116738507	CM020935.1	26675891	26679403	-1
LOC100120549	beta-catenin-like protein 1	CM020935.1	27102078	27105054	-1
LOC100119610	E3 ubiquitin-protein ligase Su(dx), transcript variant X4	CM020935.1	27415051	27423511	-1	GO:0005515
LOC100119398	UPF0184 protein C9orf16 homolog, transcript variant X2	CM020935.1	27446235	27447855	-1
LOC100119304	ribosomal RNA processing protein 1 homolog, transcript variant X2	CM020935.1	27457569	27461161	-1	GO:0030688
LOC100118537	syntaxin-5	CM020935.1	27707225	27709245	1	GO:0005484
LOC100118385	EARP-interacting protein homolog	CM020935.1	27766840	27768568	1	GO:0005515
LOC100118313	uncharacterized LOC100118313, transcript variant X2	CM020935.1	27780272	27797692	-1	GO:0008270
LOC100117429	male-specific lethal 3 homolog, transcript variant X3	CM020935.1	27822849	27825850	1
LOC100120045	serine/threonine-protein phosphatase 6 catalytic subunit, transcript variant X1	CM020935.1	29032319	29042384	-1	GO:0016787
LOC100120948	pantothenate kinase 3, transcript variant X5	CM020935.1	29605797	29613774	-1	GO:0015937
LOC100121519	glycosylated lysosomal membrane protein B	CM020935.1	29867157	29870905	-1	GO:0016021
LOC100117287	60S ribosomal protein L12	CM020935.1	29906309	29907754	1	GO:0006412
LOC100121629	solute carrier family 25 member 46	CM020935.1	30024375	30026821	1	GO:0090149
LOC100121956	probable phospholipid-transporting ATPase IIB, transcript variant X1	CM020935.1	30186316	30194170	1	GO:0005215
LOC100122337	serine/threonine-protein phosphatase 6 regulatory ankyrin repeat subunit B, transcript variant X1	CM020935.1	30572228	30596269	-1	GO:0070588
LOC100122426	coiled-coil domain-containing protein 149	CM020935.1	30624810	30628094	-1
LOC100679561	uncharacterized LOC100679561, transcript variant X2	CM020935.1	30698824	30737670	1
LOC100122533	X-ray repair cross-complementing protein 5-like	CM020935.1	30749573	30752323	1	GO:0043564
LOC100122399	mediator of RNA polymerase II transcription subunit 1, transcript variant X1	CM020935.1	30929213	30936521	1	GO:0006357
LOC100678049	eukaryotic translation initiation factor 4E type 2	CM020935.1	31024610	31027009	1	GO:0006413
LOC100121576	cell division cycle and apoptosis regulator protein 1, transcript variant X2	CM020935.1	31536695	31543996	1	GO:0006355
LOC100680494	uncharacterized LOC100680494	CM020935.1	31689638	31692941	-1
LOC100680464	serine/arginine repetitive matrix protein 2, transcript variant X2	CM020935.1	31742981	31752312	-1	GO:0008168
LOC100120675	WD repeat-containing protein 82, transcript variant X2	CM020935.1	32206817	32210247	1	GO:0005515
LOC100113749	ATP-dependent RNA helicase WM6, transcript variant X1	CM020935.1	32219887	32224741	1	GO:0003724
LOC100120235	DNA replication licensing factor Mcm2	CM020935.1	32405277	32409431	-1	GO:0032508
LOC100120015	T-cell activation inhibitor, mitochondrial, transcript variant X1	CM020935.1	32472391	32475788	-1
LOC100119753	longitudinals lacking protein-like, transcript variant X4	CM020935.1	32544665	32643267	1	GO:0005515
LOC103315835	uncharacterized LOC103315835, transcript variant X2	CM020935.1	32819046	32833311	-1
LOC100118471	protein PRRC1, transcript variant X3	CM020935.1	32914005	32918022	-1
LOC100118432	sorting nexin-2	CM020935.1	32917394	32922038	1	GO:0030904
LOC100118359	ATP-binding cassette sub-family G member 1, transcript variant X3	CM020935.1	32923856	32933334	-1	GO:0140359
LOC100118213	protein polybromo-1, transcript variant X3	CM020935.1	32954892	32966674	1	GO:0005515
GeneID_100170011	coiled-coil and C2 domain containing 1-like	CM020935.1	33088346	33093038	1	GO:0001227
LOC100117725	ER degradation-enhancing alpha-mannosidase-like protein 3, transcript variant X1	CM020935.1	33121530	33129175	1	GO:1904380
LOC100121260	putative GTP-binding protein 6, transcript variant X1	CM020935.1	33480519	33483501	-1	GO:0046872
LOC100119859	reticulocalbin-2	CM020935.1	34044458	34047012	-1	GO:0005509
LOC100119130	mitochondrial import inner membrane translocase subunit Tim23, transcript variant X1	CM020935.1	34531084	34534648	1	GO:0022857
LOC100118733	transcription factor GAGA, transcript variant X2	CM020935.1	34624330	34631754	-1
LOC100678661	E3 ubiquitin-protein ligase RNF12, transcript variant X1	CM020935.1	34635509	34639856	1	GO:0061630
LOC100117682	leucine-rich repeat protein 1, transcript variant X2	CM020935.1	34878996	34881525	-1	GO:0005515
LOC100117370	RNA-binding protein 4.1, transcript variant X6	CM020935.1	34910967	34921292	-1	GO:0003676
LOC100115330	probable cleavage and polyadenylation specificity factor subunit 2, transcript variant X3	CM020935.1	34921360	34926215	1	GO:0006379
LOC100116750	adenylosuccinate synthetase, transcript variant X1	CM020935.1	35093855	35101446	1	GO:0044208
LOC100116594	WD repeat-containing protein 37	CM020935.1	35106916	35110472	-1	GO:0005515
LOC100115222	putative transferase CAF17 homolog, mitochondrial, transcript variant X2	CM020935.1	35298180	35301060	1	GO:0005515
LOC100118098	serine-threonine kinase receptor-associated protein	CM020936.1	58949	61241	-1	GO:0005515
LOC100119852	tetratricopeptide repeat protein 28, transcript variant X1	CM020936.1	350437	360340	-1	GO:0005515
GeneID_100118210	solute carrier family 25 (mitochondrial carrier; citrate transporter), member 1	CM020936.1	361672	365975	-1
LOC100118319	developmentally-regulated GTP-binding protein 2	CM020936.1	446814	448640	-1	GO:0005525
LOC100120554	lethal(2) giant larvae protein homolog 1, transcript variant X7	CM020936.1	553820	580671	1	GO:0005515
LOC100121955	deubiquitinase DESI2, transcript variant X1	CM020936.1	1755592	1762397	-1	GO:0008233
LOC100122053	SH2B adapter protein 1, transcript variant X2	CM020936.1	1842555	1849475	-1
LOC100122350	protein VAC14 homolog	CM020936.1	2255858	2258595	-1	GO:0006661
LOC100118728	probable 39S ribosomal protein L24, mitochondrial	CM020936.1	2312615	2315277	1	GO:0003723
LOC100122784	guanine nucleotide-binding protein subunit beta-5	CM020936.1	2659800	2664281	-1	GO:0005515
LOC100122917	mitochondrial ornithine transporter 1, transcript variant X2	CM020936.1	2751191	2759270	-1	GO:0016021
LOC100122935	suppressor of variegation 4-20, transcript variant X2	CM020936.1	2756996	2768221	1	GO:0034772
LOC100678806	uncharacterized LOC100678806, transcript variant X1	CM020936.1	2824082	2898671	-1	GO:0019991
LOC100123232	protein no-on-transient A, transcript variant X1	CM020936.1	3196347	3209386	1	GO:0003676
GeneID_100118035	mutS homolog 2	CM020936.1	3919653	3934150	1	GO:0140664
LOC100118555	molybdenum cofactor biosynthesis protein 1, transcript variant X3	CM020936.1	4071209	4075258	-1
LOC100119290	sorting nexin-6, transcript variant X1	CM020936.1	4644931	4649015	-1	GO:0015031
LOC103316756	nipped-B-like protein	CM020936.1	4734526	4745132	1	GO:0061780
LOC100120537	uncharacterized LOC100120537, transcript variant X3	CM020936.1	4912933	4919657	-1	GO:0005515
LOC100120588	protein MTSS 2, transcript variant X2	CM020936.1	4929201	4937538	-1	GO:0007009
LOC100679156	peptidyl-prolyl cis-trans isomerase FKBP8, transcript variant X3	CM020936.1	4941001	4944481	-1	GO:0005515
LOC100120636	GPI inositol-deacylase	CM020936.1	4945952	4950583	1	GO:0016788
LOC100121177	general transcription factor IIH subunit 1, transcript variant X1	CM020936.1	5505779	5509135	1	GO:0006289
LOC100121284	protein odd-skipped-related 2, transcript variant X3	CM020936.1	5533415	5548184	1
LOC100123652	protein phosphatase 1H, transcript variant X1	CM020936.1	5650958	5654587	-1	GO:0006470
LOC100118161	cysteine-rich hydrophobic domain-containing protein 2	CM020936.1	6007556	6012195	-1
LOC100123511	short coiled-coil protein B, transcript variant X1	CM020936.1	6012111	6015243	1
LOC100680480	uncharacterized LOC100680480, transcript variant X1	CM020936.1	6487091	6492063	1
LOC100123009	enoyl-CoA delta isomerase 1, mitochondrial, transcript variant X1	CM020936.1	7089498	7092219	-1	GO:0003824
LOC100122722	MAU2 chromatid cohesion factor homolog, transcript variant X2	CM020936.1	7462351	7466828	1	GO:0005515
LOC100117777	AP-1 complex subunit beta-1, transcript variant X1	CM020936.1	7570794	7576764	-1	GO:0030117
LOC100122482	serine/threonine-protein kinase MARK2, transcript variant X28	CM020936.1	7720965	7763510	1	GO:0006468
LOC103317441	uncharacterized LOC103317441, transcript variant X1	CM020936.1	7962541	7965930	-1
LOC100122126	thioredoxin-related transmembrane protein 1	CM020936.1	7977602	7980472	-1	GO:0045454
LOC100679538	uncharacterized LOC100679538, transcript variant X2	CM020936.1	8138531	8145642	1
LOC100121640	COP9 signalosome complex subunit 1	CM020936.1	8245127	8247682	-1	GO:0000338
LOC100121437	U4/U6.U5 small nuclear ribonucleoprotein 27 kDa protein, transcript variant X1	CM020936.1	8292041	8299015	-1	GO:0070652
LOC100120134	splicing factor, suppressor of white-apricot homolog, transcript variant X5	CM020936.1	9129699	9134427	-1	GO:0006396
LOC100678386	uncharacterized LOC100678386	CM020936.1	10568028	10572763	1
LOC100117898	ethanolamine-phosphate cytidylyltransferase, transcript variant X1	CM020936.1	10902695	10907168	-1	GO:0004306
LOC100119552	transmembrane protein 145, transcript variant X1	CM020936.1	11578159	11582044	1	GO:0019236
LOC100120027	cullin-5	CM020936.1	11725110	11730237	1	GO:0031625
LOC100120063	protein sarah, transcript variant X3	CM020936.1	11730315	11735814	-1	GO:0019722
LOC100120356	28S ribosomal protein S9, mitochondrial	CM020936.1	11784923	11807564	1	GO:0006412
LOC100115387	protein disulfide-isomerase A3	CM020936.1	12579168	12585415	1	GO:0003756
LOC100678834	uncharacterized LOC100678834, transcript variant X2	CM020936.1	13522092	13534044	-1
LOC107980808	transcription elongation factor SPT6	CM020936.1	14300072	14308436	1	GO:0032968
LOC100118357	uncharacterized LOC100118357, transcript variant X1	CM020936.1	14466838	14470543	-1
LOC100118766	protein lethal(2)denticleless	CM020936.1	14657358	14660656	1	GO:0005515
LOC100119409	7-methylguanosine phosphate-specific 5'-nucleotidase-like	CM020936.1	14762652	14765957	1	GO:0008253
LOC100122711	ER degradation-enhancing alpha-mannosidase-like protein 2, transcript variant X1	CM020936.1	16722210	16725973	-1	GO:1904380
LOC100115988	heterogeneous nuclear ribonucleoprotein F, transcript variant X1	CM020936.1	17998828	18003357	-1	GO:0003676
LOC100116139	periodic tryptophan protein 2 homolog	CM020936.1	18052337	18056558	1	GO:0005515
LOC100680157	uncharacterized LOC100680157, transcript variant X2	CM020936.1	19346079	19349531	1	GO:0005515
LOC100118943	ankyrin repeat and LEM domain-containing protein 2	CM020936.1	19382480	19385955	-1	GO:0051721
LOC100119023	inorganic phosphate cotransporter, transcript variant X1	CM020936.1	19396743	19414074	-1	GO:0016021
LOC100120581	cytochrome c oxidase assembly protein COX18, mitochondrial	CM020936.1	20106991	20110529	1	GO:0032977
LOC100120651	chromatin assembly factor 1 subunit B	CM020936.1	20134352	20137371	-1	GO:0006335
LOC100679400	WD repeat-containing protein 36	CM020936.1	20144939	20148296	-1	GO:0005515
LOC100115748	activated RNA polymerase II transcriptional coactivator p15, transcript variant X1	CM020936.1	20213527	20215918	1	GO:0060261
GeneID_100113746	NADH dehydrogenase (ubiquinone) 1 beta subcomplex, 9, 22kDa	CM020936.1	21568048	21570794	-1	GO:0006120
LOC100119977	GATOR complex protein MIOS-B	CM020936.1	21999364	22003164	1	GO:0005515
LOC100120113	tRNA (uracil-5-)-methyltransferase homolog A, transcript variant X2	CM020936.1	22015873	22018451	1	GO:0008173
LOC100120425	potassium channel, subfamily K-like, transcript variant X2	CM020936.1	22306894	22315134	1	GO:0071805
LOC100677859	zinc finger protein 37, transcript variant X3	CM020936.1	23180672	23185626	1
LOC116416961	zinc finger protein 267	CM020936.1	23437409	23444349	1
LOC100120828	NKAP family protein CG6066	CM020936.1	23707364	23709081	1	GO:0003682
LOC100120905	angiomotin-like protein 1, transcript variant X1	CM020936.1	23714919	23726621	1
LOC100121053	retinoblastoma-like protein 1, transcript variant X2	CM020936.1	23753601	23761650	-1	GO:0051302
LOC103315286	putative acyl-CoA-binding protein	CM020936.1	23971308	23974784	-1	GO:0000062
LOC100117257	charged multivesicular body protein 2a, transcript variant X1	CM020936.1	24193860	24196213	-1	GO:0007034
LOC100122323	uncharacterized LOC100122323	CM020936.1	24243021	24246410	1
LOC100122569	sarcoplasmic calcium-binding protein 1, transcript variant X6	CM020936.1	24426240	24437034	-1	GO:0005509
LOC100122844	gem-associated protein 5	CM020936.1	24600626	24606095	1	GO:0005515
LOC100114751	electron transfer flavoprotein subunit beta	CM020937.1	102637	104900	1	GO:0009055
LOC100123523	membrane-bound transcription factor site-1 protease	CM020937.1	149903	155767	-1	GO:0006508
LOC100123456	ATG2 autophagy related 2 homolog	CM020937.1	229220	239766	1	GO:0006914
LOC100123434	eukaryotic initiation factor 4A-III	CM020937.1	305063	307196	-1	GO:0003724
LOC100123395	CTL-like protein 2, transcript variant X2	CM020937.1	321326	325080	1	GO:0055085
LOC103316962	neurochondrin homolog	CM020937.1	1174080	1178854	1
LOC100123007	cullin-3, transcript variant X4	CM020937.1	1273387	1279720	1	GO:0031625
LOC100122866	R3H and coiled-coil domain-containing protein 1, transcript variant X1	CM020937.1	1408686	1414696	1	GO:0003676
LOC100122855	signal recognition particle subunit SRP72, transcript variant X1	CM020937.1	1414680	1417572	-1	GO:0005515
LOC100122741	methionine aminopeptidase 1	CM020937.1	1465965	1468219	-1	GO:0006508
LOC100122470	general transcription factor 3C polypeptide 1	CM020937.1	1620679	1628950	-1	GO:0006384
LOC100677822	protein FAM122A	CM020937.1	1682398	1686861	-1	GO:0004865
LOC100122263	ecto-NOX disulfide-thiol exchanger 2	CM020937.1	1697207	1703977	-1	GO:0007624
LOC100122235	uncharacterized LOC100122235	CM020937.1	1706069	1711814	1	GO:0008270
LOC100122151	Bloom syndrome, RecQ helicase-like, transcript variant X2	CM020937.1	1740123	1746087	1	GO:0043138
LOC100121915	uncharacterized LOC100121915, transcript variant X2	CM020937.1	1900788	1903724	-1
LOC100121529	neuroguidin	CM020937.1	2200147	2205394	1
LOC100121493	DNA topoisomerase 1, transcript variant X3	CM020937.1	2215815	2223511	-1	GO:0003917
LOC100120815	arf-GAP with dual PH domain-containing protein 1	CM020937.1	2670144	2673538	1	GO:0043547
LOC100120710	ATP-dependent RNA helicase abstrakt	CM020937.1	2689319	2701045	1	GO:0003724
LOC100119965	nucleolar protein 9	CM020937.1	2965529	2967774	1	GO:0003723
LOC100113994	50S ribosomal protein L27, transcript variant X1	CM020937.1	3044315	3050184	1	GO:0006412
LOC100113925	splicing factor U2af 38 kDa subunit	CM020937.1	3525969	3527579	-1	GO:0089701
LOC100118925	histone acetyltransferase KAT7	CM020937.1	3734746	3757947	1	GO:0004402
LOC116417213	embryonic polarity protein dorsal, transcript variant X2	CM020937.1	3830703	3843468	-1	GO:0006355
LOC100118445	sister chromatid cohesion protein DCC1	CM020937.1	3949303	3951312	-1	GO:0031390
LOC107980451	very-long-chain enoyl-CoA reductase, transcript variant X1	CM020937.1	4730997	4800489	-1	GO:0016021
LOC100116114	pinin	CM020937.1	4949255	4952433	1
LOC100115478	F-box protein 11, transcript variant X1	CM020937.1	5099831	5109838	1
LOC100680415	N-alpha-acetyltransferase 80, transcript variant X4	CM020937.1	5135059	5139859	1	GO:0016407
LOC100115305	probable ATP-dependent RNA helicase spindle-E, transcript variant X1	CM020937.1	5145272	5151399	-1	GO:0004386
LOC100121299	4-coumarate--CoA ligase 1, transcript variant X2	CM020937.1	5364916	5367873	1	GO:0003824
LOC100677977	unconventional prefoldin RPB5 interactor-like protein, transcript variant X2	CM020937.1	5408297	5412293	1
LOC100119024	26S proteasome non-ATPase regulatory subunit 9	CM020937.1	6950118	6951177	1	GO:0005515
LOC100679262	uncharacterized LOC100679262, transcript variant X1	CM020937.1	8516324	8521596	1	GO:0005634
LOC100115397	secretory carrier-associated membrane protein 5, transcript variant X2	CM020937.1	9449171	9453955	-1	GO:0015031
LOC100120470	zinc finger protein 808, transcript variant X1	CM020937.1	9601923	9611012	-1
GeneID_100216320	adenosine deaminase, tRNA-specific 3, TAD3 homolog	CM020937.1	9667148	9673836	-1	GO:0003824
LOC100120035	DNA polymerase alpha catalytic subunit	CM020937.1	9703760	9710751	1	GO:1902975
LOC100678144	zinc finger protein 2	CM020937.1	9710272	9715274	-1	GO:0008270
LOC100117113	zinc finger protein 341	CM020937.1	10503738	10507496	1
LOC100117034	NFX1-type zinc finger-containing protein 1, transcript variant X2	CM020937.1	10522558	10531651	-1	GO:0004386
LOC100113567	protein disulfide-isomerase A6 homolog	CM020937.1	10574486	10577840	1	GO:0003756
LOC100680390	uncharacterized LOC100680390, transcript variant X1	CM020937.1	10577550	10579596	-1
LOC100116785	NSFL1 cofactor p47	CM020937.1	10586584	10588658	-1	GO:0005515
LOC100680074	uncharacterized LOC100680074, transcript variant X3	CM020937.1	10821695	10824626	1
LOC100679118	uncharacterized LOC100679118	CM020937.1	10860549	10861579	-1
LOC100113519	enhancer of rudimentary homolog, transcript variant X2	CM020937.1	11055536	11061690	-1	GO:0007049
LOC100119692	WD repeat-containing protein 20, transcript variant X6	CM020937.1	12573456	12581324	-1	GO:0005515
LOC100119902	ubiquitin carboxyl-terminal hydrolase 8, transcript variant X3	CM020937.1	13426276	13444212	-1	GO:0006511
LOC100677834	uncharacterized LOC100677834, transcript variant X1	CM020937.1	13443739	13449444	1
LOC100119526	deoxyribodipyrimidine photo-lyase, transcript variant X2	CM020937.1	13703923	13706674	1	GO:0003904
LOC100115014	probable elongator complex protein 2	CM020937.1	13805137	13808188	1	GO:0005515
GeneID_100114550	ATPase type 13A1	CM020937.1	14090928	14096733	-1	GO:0140358
LOC100114788	inosine-5'-monophosphate dehydrogenase, transcript variant X2	CM020937.1	14350584	14355107	-1	GO:0003938
LOC100116678	GON-4-like protein, transcript variant X2	CM020937.1	14667534	14673541	-1
LOC100678412	INO80 complex subunit D	CM020937.1	14765670	14771868	1
LOC100116361	tetratricopeptide repeat protein 7B, transcript variant X1	CM020937.1	14792704	14797251	-1	GO:0005515
LOC100116177	rho GTPase-activating protein 11A, transcript variant X1	CM020937.1	14816672	14821460	-1	GO:0007165
LOC103316476	transcription initiation factor IIA subunit 1, transcript variant X1	CM020937.1	14928711	14932598	-1	GO:0005672
LOC100114311	protein kinase C	CM020937.1	15540939	15553762	-1	GO:0006468
LOC100114971	trafficking protein particle complex subunit 8	CM020937.1	16103013	16109216	-1	GO:0005515
LOC100115366	spastin, transcript variant X5	CM020937.1	16155578	16166882	-1	GO:0008568
LOC100116243	uncharacterized LOC100116243, transcript variant X3	CM020937.1	16550549	16565201	-1
LOC103316058	uncharacterized LOC103316058, transcript variant X2	CM020937.1	16966657	16969458	1
LOC100677858	uncharacterized LOC100677858	CM020937.1	17594958	17596915	1
LOC100120387	probable JmjC domain-containing histone demethylation protein 2C, transcript variant X4	CM020937.1	18242042	18446841	-1	GO:0032454
LOC100121689	centromere-associated protein E, transcript variant X2	CM020937.1	18898189	18915203	1	GO:0060090
LOC100119981	tetratricopeptide repeat protein 14 homolog, transcript variant X8	CM020937.1	19020297	19028751	-1	GO:0005515
LOC100119891	WW domain-binding protein 11, transcript variant X1	CM020937.1	19038066	19042008	-1	GO:0006396
LOC100114935	pre-mRNA-splicing factor CWC22 homolog, transcript variant X2	CM020937.1	19388331	19392161	-1
LOC100680217	maternal protein tudor, transcript variant X2	CM020937.1	19885110	19897589	1
LOC103317366	ankyrin-1, transcript variant X2	CM020937.1	19902928	19908327	1	GO:0005515
LOC100121132	ras-related protein Rab6, transcript variant X2	CM020937.1	20553506	20562578	1	GO:0005525
LOC100121007	E3 ubiquitin-protein ligase MARCH5, transcript variant X2	CM020937.1	26736058	26739216	1	GO:0008270
LOC100122430	double-stranded RNA-binding protein Staufen homolog 2, transcript variant X2	CM020937.1	27559252	27569003	1
LOC100122220	DNA repair protein XRCC1, transcript variant X2	CM020937.1	27674755	27676937	-1	GO:0003684
LOC100122206	60S ribosomal protein L19, transcript variant X1	CM020937.1	27677457	27680145	-1	GO:0022625
LOC100120832	dnaJ homolog subfamily C member 9	CM020937.1	27867069	27885242	1
LOC100121814	F-box only protein 28, transcript variant X5	CM020937.1	27915030	27924845	1	GO:0005515
LOC100121704	mitochondrial 2-oxodicarboxylate carrier, transcript variant X9	CM020937.1	27945064	27959449	1
LOC100123656	FK506-binding protein-like	CM020937.1	29256995	29259162	-1	GO:0005515
LOC100123647	kinectin, transcript variant X11	CM020937.1	29271880	29286100	1	GO:0030176
LOC100115203	integrator complex subunit 11, transcript variant X3	CM020937.1	29286614	29290386	-1
LOC100115070	eukaryotic translation initiation factor 5A, transcript variant X3	CM020937.1	29352769	29355570	1	GO:0045905
LOC100123452	pre-mRNA 3'-end-processing factor FIP1	CM020937.1	29496835	29498996	1
LOC100123196	vacuolar fusion protein MON1 homolog A	CM020937.1	29867312	29869990	-1	GO:0006623
LOC100680438	E3 ubiquitin-protein ligase Iruka, transcript variant X5	CM020937.1	29955944	29961436	-1
LOC100114609	proteasome subunit alpha type-5, transcript variant X1	CM020937.1	30239382	30241026	1	GO:0043161
LOC100680095	lysM and putative peptidoglycan-binding domain-containing protein 2	CM020937.1	30322688	30326752	1
LOC100122346	cyclin-dependent kinase 13-like, transcript variant X1	CM020937.1	30521463	30525761	-1
LOC100680102	zinc finger protein 880, transcript variant X1	CM020937.1	30534313	30546344	-1
LOC100121366	origin recognition complex subunit 1, transcript variant X3	CM020937.1	30902883	30908040	-1	GO:0016887
LOC103317722	tudor domain-containing protein 7-like, transcript variant X2	CM020937.1	31159014	31163808	-1
LOC100120137	ADP-ribosylation factor 6, transcript variant X2	CM020937.1	31361540	31369956	-1	GO:0005525
LOC100120001	protein LTV1 homolog	CM020937.1	31394257	31396508	-1	GO:0042274
LOC100119604	putative zinc finger protein 840, transcript variant X1	CM020937.1	31453801	31458661	-1
LOC100116975	4-hydroxybutyrate coenzyme A transferase-like, transcript variant X4	CM020937.1	32641392	32646779	-1	GO:0019679
LOC100116552	F-box only protein 21	CM020937.1	32693288	32697618	1	GO:0005515
LOC100115605	17-beta-hydroxysteroid dehydrogenase 13, transcript variant X2	CM020937.1	32956027	32967501	1
GeneID_100115388	tropomyosin 1	CM020937.1	33009062	33034828	1
LOC100120423	testis-expressed protein 2	CM020938.1	19644	22767	-1	GO:0006869
LOC103318195	leucine-rich repeat-containing protein 15, transcript variant X1	CM020938.1	86495	89034	1	GO:0005515
LOC100120729	apyrase, transcript variant X2	CM020938.1	89540	94051	1	GO:0017110
LOC100121043	diacylglycerol kinase epsilon, transcript variant X5	CM020938.1	188073	191697	-1	GO:0003951
GeneID_100121067	tetratricopeptide repeat domain 37	CM020938.1	191309	196790	1	GO:0005515
LOC100121805	cytochrome P450 reductase, transcript variant X6	CM020938.1	376473	386751	-1	GO:0003958
LOC103315328	phosphatidylinositol 4-kinase type 2-alpha, transcript variant X2	CM020938.1	395842	400465	1	GO:0004430
LOC100121885	signal transducer and activator of transcription 5B, transcript variant X2	CM020938.1	402746	417155	-1	GO:0006355
LOC100121971	SWI/SNF complex subunit SMARCC2	CM020938.1	442418	448114	-1	GO:0005515
LOC100122335	protein zyg-11 homolog B, transcript variant X1	CM020938.1	1389598	1397206	1	GO:0031462
LOC100123100	kinesin 1, transcript variant X11	CM020938.1	2461473	2472842	-1	GO:0003777
LOC100123118	histidine protein methyltransferase 1 homolog	CM020938.1	2475862	2481527	-1
LOC100123147	tubulin alpha-1 chain	CM020938.1	2494045	2497422	-1	GO:0007017
LOC100123255	poly(A)-specific ribonuclease PARN, transcript variant X5	CM020938.1	2629461	2643162	1	GO:0006402
GeneID_100123289	membrane-bound transcription factor site-2 protease	CM020938.1	2725903	2731803	-1	GO:0005515
LOC100680010	uncharacterized LOC100680010	CM020938.1	2930476	2933972	1
LOC100121811	DEAD-box ATP-dependent RNA helicase 20, transcript variant X3	CM020938.1	3931163	3943293	-1	GO:0004386
LOC100679184	uncharacterized LOC100679184, transcript variant X2	CM020938.1	3954692	3960731	-1	GO:0005515
LOC100121684	E3 ubiquitin-protein ligase TRIM33	CM020938.1	3971552	3978268	-1	GO:0005515
LOC100121651	alpha-protein kinase 1, transcript variant X5	CM020938.1	3980167	3992123	1	GO:0030014
LOC100121281	synaptic functional regulator FMR1, transcript variant X8	CM020938.1	4304474	4313806	1	GO:0006417
LOC100679750	anaphase-promoting complex subunit 7	CM020938.1	4952466	4956581	-1	GO:0005515
LOC100678064	zinc finger protein 808	CM020938.1	5228276	5232910	1	GO:0008270
LOC100119829	methyltransferase-like protein 25, transcript variant X2	CM020938.1	5238579	5241145	-1
LOC100678029	uncharacterized LOC100678029	CM020938.1	5240985	5245210	1	GO:0008270
LOC100123597	semaphorin-1A, transcript variant X4	CM020938.1	5267231	5441809	1	GO:0005515
LOC100123555	E3 UFM1-protein ligase 1 homolog	CM020938.1	5457065	5460355	1	GO:0061666
LOC100123410	cleavage and polyadenylation specificity factor subunit 1	CM020938.1	6163491	6169932	1	GO:0005515
LOC100123389	UV radiation resistance-associated gene protein, transcript variant X1	CM020938.1	6175722	6180621	-1
LOC100123344	peroxisomal targeting signal 1 receptor, transcript variant X1	CM020938.1	6209151	6214155	1	GO:0005515
LOC100114960	actin-related protein 2, transcript variant X5	CM020938.1	6335272	6339141	1	GO:0034314
LOC100122990	short-chain dehydrogenase/reductase family 16C member 6	CM020938.1	6524436	6529282	-1	GO:0016021
LOC100122905	FAS-associated factor 2	CM020938.1	6579948	6583904	-1	GO:0005515
LOC100122892	nucleoporin NUP188 homolog	CM020938.1	6583684	6592642	1	GO:0017056
LOC100122838	leukocyte receptor cluster member 8 homolog, transcript variant X1	CM020938.1	6640036	6648756	-1
LOC100122812	apoptosis-inducing factor 3, transcript variant X1	CM020938.1	6664438	6671883	1	GO:0051537
LOC100678875	probable serine hydrolase, transcript variant X6	CM020938.1	6814991	6819426	-1
LOC100678097	uncharacterized LOC100678097, transcript variant X2	CM020938.1	7157817	7161553	-1
LOC100121918	testicular acid phosphatase homolog	CM020938.1	7220942	7223279	1	GO:0003993
LOC100121364	ubiquitin carboxyl-terminal hydrolase MINDY-3 homolog	CM020938.1	7435799	7438443	1	GO:1990380
LOC100121250	huntingtin-interacting protein 1, transcript variant X2	CM020938.1	7459677	7469817	1	GO:0005543
LOC100121085	gametogenetin-binding protein 2-like	CM020938.1	7547476	7553612	1
LOC100120517	kinesin 2A, transcript variant X2	CM020938.1	7787499	7791249	1	GO:0005874
LOC100119908	mucin-5AC, transcript variant X3	CM020938.1	8063046	8073817	-1	GO:0005158
LOC100119876	piwi-like protein Ago3, transcript variant X2	CM020938.1	8074787	8082085	-1	GO:0005515
LOC100119111	uncharacterized LOC100119111, transcript variant X2	CM020938.1	8308745	8311427	1	GO:0005515
LOC100118530	CUE domain-containing protein 1	CM020938.1	8523994	8526576	1	GO:0005515
LOC100118493	WASH complex subunit 4, transcript variant X2	CM020938.1	8526672	8530692	-1	GO:0071203
LOC100118414	piwi-like protein Siwi, transcript variant X1	CM020938.1	8534039	8542515	-1	GO:0005515
LOC100678619	DAZ-associated protein 2, transcript variant X3	CM020938.1	8544393	8565446	-1
LOC100118264	cilia- and flagella-associated protein 410, transcript variant X4	CM020938.1	8565467	8573268	1
LOC100678969	uncharacterized LOC100678969, transcript variant X1	CM020938.1	8646894	8664073	1	GO:0016021
LOC100123962	replication factor C subunit 2	CM020938.1	8872124	8873958	1	GO:0006260
LOC100678368	nuclear pore complex protein DDB_G0274915, transcript variant X1	CM020938.1	9405115	9413144	-1
LOC100678801	XK-related protein 6	CM020938.1	9624002	9626620	-1	GO:0016021
LOC100124160	phosphoribosyl pyrophosphate synthase-associated protein 2, transcript variant X5	CM020938.1	10782363	10791346	1	GO:0005515
LOC100677827	protein GPR107, transcript variant X2	CM020938.1	11003660	11008299	1	GO:0016021
LOC100124180	tuberin	CM020938.1	11039281	11047144	-1	GO:0043547
LOC103317842	tRNA (guanine(37)-N1)-methyltransferase	CM020938.1	11076570	11078291	-1	GO:0009019
LOC100124208	FAD synthase-like	CM020938.1	11586336	11589063	-1
LOC100124238	B-box type zinc finger protein ncl-1, transcript variant X1	CM020938.1	11771852	11783132	1	GO:0005515
LOC103317853	polyadenylate-binding protein 2-B, transcript variant X15	CM020938.1	11805141	11808396	-1	GO:1904247
LOC100124245	lysine-specific demethylase 9	CM020938.1	11837953	11844598	1	GO:0005634
LOC100124251	zinc finger protein 853	CM020938.1	11871330	11878112	-1	GO:0008270
LOC100679284	guanine nucleotide-binding protein subunit beta-like protein 1, transcript variant X6	CM020938.1	11882065	11892082	-1
LOC100679336	uncharacterized LOC100679336, transcript variant X4	CM020938.1	12095805	12103293	1
LOC100124275	lysine-specific demethylase 4C, transcript variant X2	CM020938.1	12192618	12200489	-1
LOC100120583	protein MEMO1, transcript variant X1	CM020938.1	12598389	12601756	-1
LOC100120288	STAM-binding protein-like A, transcript variant X2	CM020938.1	12738406	12741676	1	GO:0140492
LOC100116417	uncharacterized LOC100116417	CM020938.1	15284843	15288733	1	GO:0043565
LOC100118200	WD repeat-containing protein 7, transcript variant X8	CM020938.1	17044658	17059024	1	GO:0005515
LOC100120340	catenin alpha, transcript variant X8	CM020938.1	17854940	17865593	1	GO:0015629
LOC100120798	mitoferrin-1, transcript variant X1	CM020938.1	18039452	18047656	-1
LOC103315578	meckelin, transcript variant X1	CM020938.1	18253138	18258501	-1	GO:0036038
LOC100116126	cellular tumor antigen p53, transcript variant X1	CM020938.1	18272796	18331214	-1	GO:0000976
LOC103315855	mothers against decapentaplegic homolog 4, transcript variant X3	CM020938.1	18349179	18359367	-1	GO:0005515
LOC100121988	protein LSM14 homolog B, transcript variant X1	CM020938.1	18549245	18558703	-1
GeneID_100122017	cytochrome c-1	CM020938.1	18558822	18564073	1	GO:0009055
LOC116417785	atypical kinase COQ8B, mitochondrial, transcript variant X1	CM020938.1	18576327	18579606	1
LOC100122138	gamma-glutamyl cyclotransferase-like venom protein	CM020938.1	18579713	18591913	1	GO:0003839
GeneID_100116376	ferritin	CM020938.1	18608579	18614256	1	GO:0004322
LOC100679300	uncharacterized LOC100679300, transcript variant X2	CM020938.1	19116478	19123177	-1
LOC100122661	leucine-rich PPR motif-containing protein, mitochondrial	CM020938.1	19170225	19178024	1	GO:0005515
LOC100122780	protein fem-1 homolog C, transcript variant X8	CM020938.1	19224603	19237089	-1	GO:0005515
GeneID_100122814	ring finger protein 13	CM020938.1	19344581	19352387	-1
LOC100122827	protein transport protein Sec24A	CM020938.1	19353307	19357923	1	GO:0006888
LOC100679883	uncharacterized LOC100679883, transcript variant X4	CM020938.1	19776252	19787530	1	GO:0016817
LOC100120106	huntingtin, transcript variant X3	CM020938.1	20076394	20088805	-1	GO:0005515
LOC100118166	transmembrane protein 199, transcript variant X2	CM020938.1	20436869	20439001	1	GO:0070072
LOC100124121	regulator of MON1-CCZ1 complex	CM020938.1	20982541	20986160	-1	GO:0005515
LOC100124118	39S ribosomal protein L13, mitochondrial	CM020938.1	20989480	20990725	-1	GO:0006412
LOC100124115	muskelin	CM020938.1	20996379	21001833	-1	GO:0005515
LOC100124056	MOB kinase activator-like 3	CM020938.1	21540773	21544364	1
LOC100679296	transcription initiation factor TFIID subunit 9, transcript variant X4	CM020938.1	21620406	21623410	1	GO:0006352
LOC100678871	zinc finger protein 224, transcript variant X1	CM020938.1	21734423	21737824	1
LOC100124004	L-aminoadipate-semialdehyde dehydrogenase-phosphopantetheinyl transferase	CM020938.1	21961540	21963093	1	GO:0008897
LOC100114895	mothers against decapentaplegic homolog 3, transcript variant X3	CM020938.1	22249308	22267290	-1	GO:0005515
LOC100123892	rho GTPase-activating protein conundrum, transcript variant X5	CM020938.1	22424317	22429280	-1	GO:0007165
LOC100123767	uncharacterized LOC100123767	CM020938.1	22880015	22886502	-1	GO:0005515
LOC100123668	MICOS complex subunit Mic60, transcript variant X1	CM020938.1	23245033	23274873	-1	GO:0005743
LOC100123504	uncharacterized LOC100123504, transcript variant X3	CM020938.1	23524040	23532567	1	GO:0005102
LOC100114338	casein kinase 1 alpha 1-like protein	CM020938.1	24852322	24865236	1	GO:0006468
LOC100122630	vam6/Vps39-like protein	CM020938.1	25102817	25107767	-1	GO:0005515
LOC100113883	sideroflexin-2, transcript variant X1	CM020938.1	26164717	26168575	1	GO:0015075
LOC100121173	docking protein 3, transcript variant X1	CM020938.1	26328179	26332915	1
LOC100120879	serine/threonine-protein phosphatase PP1-beta catalytic subunit, transcript variant X4	CM020938.1	26432751	26441435	-1	GO:0004721
LOC100120433	zinc finger FYVE domain-containing protein 16, transcript variant X1	CM020938.1	26572600	26581594	-1	GO:0046872
LOC100118517	uncharacterized LOC100118517, transcript variant X1	CM020938.1	27165446	27173358	1
LOC100118146	C-terminal-binding protein, transcript variant X6	CM020938.1	27229661	27244648	1	GO:0016616
LOC100117339	serine/threonine-protein kinase tousled-like 2, transcript variant X7	CM020938.1	27408310	27445624	1	GO:0006468
LOC100678410	TBC1 domain family member 25	CM020938.1	27461848	27466583	1
LOC100117029	carboxylesterase clade D, member 3	CM020938.1	27489493	27493655	1	GO:0005615
LOC100115629	cation-transporting ATPase 13A2, transcript variant X2	CM020938.1	28240544	28251932	1	GO:0140358
LOC100117470	DNA replication licensing factor Mcm6	CM020934.1	65587	69067	1	GO:0032508
LOC100119370	exonuclease 1	CM020934.1	425086	431993	1	GO:0035312
LOC100123928	RNA cytidine acetyltransferase, transcript variant X4	CM020934.1	3673221	3677009	-1	GO:0016072
LOC100123944	protein unc-50 homolog, transcript variant X4	CM020934.1	3739847	3741656	-1	GO:0016021
LOC100677960	serine/threonine-protein phosphatase 6 regulatory ankyrin repeat subunit C, transcript variant X1	CM020934.1	3832840	3840440	1	GO:0005515
LOC100114675	serine/threonine-protein kinase SMG1, transcript variant X7	CM020934.1	5681153	5701013	-1	GO:0005515
LOC100121676	endoribonuclease Dcr-1	CM020934.1	5905660	5913105	-1	GO:0030422
LOC100121625	WW domain-containing adapter protein with coiled-coil homolog, transcript variant X1	CM020934.1	8208105	8214161	1	GO:0005515
GeneID_100170020	negative elongation factor D	CM020934.1	10667206	10670524	-1	GO:0045892
LOC100114504	triple functional domain protein, transcript variant X2	CM020934.1	12438335	12507623	1
LOC100114839	tryptophan 2,3-dioxygenase	CM020934.1	12630782	12637513	1	GO:0004833
LOC100677958	ras-related protein Rab-30	CM020934.1	12659056	12662290	-1	GO:0005525
LOC103316540	27 kDa hemolymph protein	CM020934.1	12769754	12774905	-1
LOC100121453	MOG interacting and ectopic P-granules protein 1, transcript variant X11	CM020934.1	15625163	15639105	1
LOC100116236	ribonucleoside-diphosphate reductase large subunit, transcript variant X1	CM020934.1	23951031	23955300	-1	GO:0004748
LOC116738563	SOSS complex subunit B homolog, transcript variant X1	CM020934.1	28769599	28774218	-1
LOC100116870	excitatory amino acid transporter 3, transcript variant X1	CM020934.1	32003682	32008827	1	GO:0015293
LOC100117213	cyclin-Q, transcript variant X3	CM020934.1	32055046	32067010	1	GO:0016538
LOC100118356	F-box/WD repeat-containing protein 7, transcript variant X5	CM020934.1	32300526	32308937	1	GO:0005515
LOC100119158	mucin-17	CM020934.1	32547559	32554770	1	GO:0043169
LOC100123206	cold shock domain-containing protein E1, transcript variant X1	CM020934.1	34692421	34699698	-1	GO:0003676
LOC100123715	protein mahjong, transcript variant X1	CM020934.1	35622811	35631079	-1	GO:0005515
LOC100115310	ATP-dependent 6-phosphofructokinase, transcript variant X6	CM020934.1	37798329	37806888	-1	GO:0046872
LOC100680243	uncharacterized LOC100680243	CM020935.1	2026670	2030073	-1
LOC100113887	protein retinal degeneration B, transcript variant X10	CM020935.1	2853805	2897513	-1
LOC100113924	bax inhibitor 1	CM020935.1	3233866	3236782	-1	GO:0043066
LOC103316660	serine--pyruvate aminotransferase-like	CM020935.1	6349276	6351150	-1	GO:0008453
LOC100680260	1-acyl-sn-glycerol-3-phosphate acyltransferase alpha	CM020935.1	13595457	13599176	1	GO:0003841
GeneID_100119709	sarcoplasmic calcium-binding protein	CM020935.1	13605458	13610893	-1	GO:0005509
LOC100121334	BUD13 homolog	CM020935.1	15517958	15521103	1
LOC100122229	aspartate aminotransferase, mitochondrial, transcript variant X3	CM020935.1	16377501	16382863	1	GO:0008483
LOC100679396	leucine-rich repeat-containing protein 40, transcript variant X2	CM020935.1	20784017	20787159	-1	GO:0005515
LOC100117468	serine/threonine-protein phosphatase 2A 65 kDa regulatory subunit A alpha isoform, transcript variant X1	CM020935.1	27773432	27779540	1	GO:0005515
LOC100121213	ER membrane protein complex subunit 1, transcript variant X1	CM020935.1	31775014	31781627	-1	GO:0005515
LOC100120202	protein regulator of cytokinesis 1	CM020935.1	32409963	32414443	1	GO:0000226
LOC100120080	engulfment and cell motility protein 1, transcript variant X1	CM020935.1	32464691	32468997	-1	GO:0006909
LOC100118617	GPI ethanolamine phosphate transferase 1, transcript variant X2	CM020935.1	32892879	32896747	-1	GO:0051377
LOC100119241	E3 ubiquitin-protein ligase listerin	CM020935.1	34521413	34528813	-1	GO:1990116
LOC100115293	protein CLP1 homolog	CM020935.1	35066165	35068457	1	GO:0051731
LOC100118543	uncharacterized LOC100118543, transcript variant X2	CM020936.1	1363655	1385040	1
LOC100117119	inositol oxygenase	CM020936.1	9126148	9128506	-1	GO:0050113
LOC100119633	glycerol kinase, transcript variant X2	CM020936.1	11584237	11599561	1	GO:0016021
LOC100115104	enhancer of mRNA-decapping protein 3, transcript variant X5	CM020936.1	12464112	12468565	-1	GO:0031087
LOC100116776	RNA polymerase II 215kD subunit	CM020936.1	21287026	21296113	1	GO:0006366
LOC100680227	uncharacterized LOC100680227, transcript variant X1	CM020936.1	23130141	23133063	-1	GO:0016021
LOC100121892	peroxisomal membrane protein PEX14	CM020936.1	24043223	24046916	-1	GO:0005515
LOC100121947	dedicator of cytokinesis protein 2, transcript variant X2	CM020937.1	1887061	1898698	1	GO:0005515
LOC100115059	AT-rich interactive domain-containing protein 4B, transcript variant X2	CM020937.1	5175638	5185984	1	GO:0005634
LOC100116879	NFX1-type zinc finger-containing protein 1, transcript variant X2	CM020937.1	10542953	10552116	1	GO:0004386
LOC100114244	breast cancer type 1 susceptibility protein homolog	CM020937.1	11748846	11754602	1	GO:0006974
LOC100113849	mitotic spindle assembly checkpoint protein MAD2A	CM020937.1	11822396	11824715	1	GO:0007094
LOC100115348	transcription factor TFIIIB component B''	CM020937.1	15953192	15956552	1
LOC100119755	vacuolar protein sorting-associated protein 13B, transcript variant X3	CM020937.1	19054111	19071468	-1
LOC100120266	putative ankyrin repeat protein RF_0381	CM020937.1	20099436	20102770	1	GO:0005515
LOC100121031	exostosin-3, transcript variant X1	CM020937.1	20539412	20544283	-1	GO:0006486
LOC100120687	protein pangolin, isoforms A/H/I/S, transcript variant X8	CM020937.1	23036364	23130488	-1	GO:0016055
LOC100121671	BTB/POZ domain-containing protein 9	CM020937.1	27965468	27968872	-1	GO:0005515
LOC100677997	flocculation protein FLO11, transcript variant X1	CM020937.1	30326812	30334171	-1	GO:0010468
LOC100679965	uncharacterized LOC100679965, transcript variant X3	CM020937.1	30451083	30454492	-1
LOC100114294	cullin-associated NEDD8-dissociated protein 1	CM020937.1	30502559	30511255	-1	GO:0010265
LOC103317774	zinc finger protein Dzip1, transcript variant X2	CM020937.1	30537402	30544992	-1
LOC103317729	uncharacterized LOC103317729	CM020937.1	31002260	31004373	-1	GO:0003676
LOC100120821	spermatogenesis-associated protein 20, transcript variant X6	CM020938.1	134293	139787	-1	GO:0005975
LOC103318196	probable RNA-binding protein CG14230, transcript variant X1	CM020938.1	147352	150147	-1	GO:0003676
LOC100122421	jmjC domain-containing histone demethylation protein 1	CM020938.1	6833459	6839575	-1	GO:0005515
LOC100124096	protein purity of essence, transcript variant X2	CM020938.1	9799935	9821076	-1	GO:0005515
LOC100124157	ras-related protein Rac1	CM020938.1	10769661	10773535	1	GO:0007264
LOC100678876	tricalbin-1, transcript variant X3	CM020938.1	11301732	11322781	1	GO:0008289
LOC100124246	RNA exonuclease 4	CM020938.1	11846018	11847647	1	GO:0008408
LOC100124267	exocyst complex component 1, transcript variant X3	CM020938.1	12132457	12137119	1	GO:0006887
LOC100120482	ribonuclease Z, mitochondrial	CM020938.1	12667285	12671101	1	GO:0008033
LOC100121063	HEAT repeat-containing protein 6	CM020938.1	18101008	18105393	-1
LOC100124123	U4/U6.U5 tri-snRNP-associated protein 2, transcript variant X1	CM020938.1	20980241	20982682	1	GO:0008270
LOC100124006	RNA exonuclease 5	CM020938.1	21951321	21961053	-1	GO:0003676
LOC100122833	dopamine receptor 1, transcript variant X3	CM020938.1	24696242	24847378	1	GO:0004930
LOC100117442	histone-lysine N-methyltransferase, H3 lysine-79 specific, transcript variant X2	CM020938.1	27396906	27401821	-1
LOC100117297	DNA topoisomerase 2, transcript variant X1	CM020938.1	27446756	27455037	-1	GO:0006259
LOC100680373	uncharacterized LOC100680373	CM020934.1	2303792	2304599	1
LOC100123671	DCN1-like protein 4, transcript variant X15	CM020934.1	2943106	2949403	-1
LOC100114651	DDB1- and CUL4-associated factor 11, transcript variant X2	CM020934.1	12520834	12524727	-1	GO:0005515
LOC100677917	dynamin-binding protein	CM020935.1	3319123	3323937	-1	GO:0005515
LOC100122304	nuclear cap-binding protein subunit 3, transcript variant X7	CM020935.1	5384672	5392172	1	GO:0000340
LOC100121707	rab GTPase-activating protein 1-like, transcript variant X4	CM020935.1	13619655	13632537	1	GO:0090630
LOC100679549	myb-like protein AA, transcript variant X6	CM020935.1	23051418	23059718	1	GO:0008270
LOC100122806	mediator of RNA polymerase II transcription subunit 19, transcript variant X1	CM020936.1	24592364	24594751	-1	GO:0006357
LOC100120593	alanine--tRNA ligase, cytoplasmic, transcript variant X4	CM020937.1	2746323	2751877	1	GO:0006419
LOC100120295	uncharacterized LOC100120295, transcript variant X10	CM020937.1	20104217	20114153	1	GO:0005639
LOC100120487	persulfide dioxygenase ETHE1, mitochondrial, transcript variant X1	CM020937.1	20194213	20199364	1	GO:0050313
LOC100121982	ras-related protein Rab-8A	CM020937.1	27798300	27802842	-1	GO:0005525
LOC100122071	ras-related protein Rab-27A, transcript variant X3	CM020938.1	3452589	3573025	1	GO:0005525
LOC100114717	clathrin heavy chain	CM020938.1	6605505	6616281	1	GO:0005515
LOC100118674	regulator of G-protein signaling 9, transcript variant X3	CM020938.1	8401191	8429760	-1	GO:0007186
LOC100115400	mitochondrial glutamate carrier 1	CM020938.1	9854860	9858798	-1	GO:0055085
LOC100124194	F-box only protein 9, transcript variant X2	CM020938.1	11176901	11179748	-1	GO:0005515
GeneID_100120704	RAD54-like	CM020938.1	12517493	12542417	1	GO:0140658
GeneID_100115333	peptidase (mitochondrial processing) beta	CM020938.1	21544347	21547077	-1	GO:0006508
LOC100116465	calcium channel flower, transcript variant X1	CM020934.1	30141837	30148052	1	GO:0016021
LOC100118137	heterogeneous nuclear ribonucleoprotein R, transcript variant X4	CM020936.1	14384591	14433231	-1	GO:0003676
LOC100678256	putative ankyrin repeat protein RF_0381, transcript variant X4	CM020937.1	10426066	10430408	1	GO:0005515
LOC100121397	GPI ethanolamine phosphate transferase 3	CM020937.1	28136196	28140285	-1	GO:0016772
LOC100114838	cytochrome P450 4C1, transcript variant X1	CM020938.1	16124122	16313611	-1	GO:0005506
LOC100121464	islet cell autoantigen 1	CM020934.1	1119749	1122286	1	GO:0019904
LOC100116818	probable phosphorylase b kinase regulatory subunit beta, transcript variant X4	CM020935.1	9344966	9350640	1	GO:0005886
LOC100120723	probable helicase senataxin, transcript variant X2	CM020936.1	4958745	4970432	1	GO:0005515
GeneID_100115069	neural precursor cell expressed, developmentally down-regulated 4	CM020936.1	12453721	12463896	-1	GO:0005515
LOC100121581	flap endonuclease GEN, transcript variant X1	CM020937.1	18800616	18804169	1	GO:0004518
LOC100123526	ubiquitin carboxyl-terminal hydrolase 16, transcript variant X1	CM020937.1	29389899	29394547	-1	GO:0036459
LOC100123692	26S proteasome non-ATPase regulatory subunit 2-like	CM020938.1	23094866	23102486	1	GO:0000502
LOC100121195	non-canonical poly(A) RNA polymerase protein Trf4-1, transcript variant X2	CM020934.1	14913520	14918707	1	GO:0031499
LOC100119121	ADAM 17-like protease	CM020936.1	21755139	21758460	1	GO:0008237
LOC100119093	MIT domain-containing protein 1-like, transcript variant X1	CM020936.1	23145596	23159461	-1
LOC100120037	cytosolic non-specific dipeptidase-like	CM020938.1	20092289	20096685	-1	GO:0016787
LOC100120365	E3 ubiquitin-protein ligase TRIP12, transcript variant X13	CM020935.1	23010742	23040478	1	GO:0004842
LOC100122538	transient receptor potential mucolipin	CM020937.1	1575270	1578581	1	GO:0005261
LOC103317723	FUN14 domain-containing protein 1, transcript variant X4	CM020937.1	31150384	31156161	1
LOC100124100	vinculin, transcript variant X9	CM020938.1	9841212	9851561	-1	GO:0015629
LOC100124225	KAT8 regulatory NSL complex subunit 1, transcript variant X7	CM020938.1	11687553	11702227	1
LOC100123675	heterogeneous nuclear ribonucleoprotein A1, A2/B1 homolog, transcript variant X3	CM020934.1	2952805	2958767	-1	GO:0003729
LOC100115951	ubiquitin-conjugating enzyme E2 N, transcript variant X1	CM020934.1	6834157	6837851	-1	GO:0016740
LOC100123536	nuclear pore complex protein Nup93	CM020934.1	35086392	35089491	-1	GO:0017056
LOC100680361	armadillo repeat-containing protein 5, transcript variant X2	CM020935.1	10041912	10047097	1	GO:0005515
LOC100113898	SUZ domain-containing protein 1, transcript variant X2	CM020938.1	7447257	7450109	-1
LOC100120205	histone-lysine N-methyltransferase 2C	CM020938.1	12762562	12788074	-1	GO:0005515
LOC100115587	protein diaphanous, transcript variant X15	CM020934.1	30356513	30376479	-1
LOC100678156	caskin-1, transcript variant X4	CM020938.1	42316	68960	1	GO:0005515
LOC100120254	myotubularin-related protein 14, transcript variant X1	CM020934.1	654301	658772	1	GO:0016311
LOC100117522	chromatin-remodeling complex ATPase chain Iswi	CM020934.1	25291634	25297716	1	GO:0140658
LOC100121526	uridine-cytidine kinase, transcript variant X2	CM020935.1	5004226	5011532	1	GO:0019206
LOC100121981	RNA polymerase-associated protein CTR9 homolog, transcript variant X2	CM020935.1	5207887	5213452	1	GO:0005515
LOC100114840	transcription initiation factor TFIID subunit 2, transcript variant X2	CM020935.1	20768834	20774358	1	GO:0008237
LOC100121503	poly(ADP-ribose) glycohydrolase	CM020935.1	31593243	31596711	1	GO:0006282
LOC100118819	ras GTPase-activating protein 1	CM020936.1	11008844	11014157	1	GO:0005515
LOC100118675	UMP-CMP kinase	CM020936.1	17599737	17601808	-1	GO:0004127
LOC100122196	integrator complex subunit 6-B, transcript variant X1	CM020937.1	30600539	30613597	-1
LOC100123537	zinc finger protein OZF, transcript variant X18	CM020938.1	23484805	23499389	1
LOC100120483	regulator of nonsense transcripts 1 homolog	CM020938.1	26554770	26561869	1	GO:0000184
LOC100121058	structural maintenance of chromosomes 5, transcript variant X2	CM020937.1	2433659	2438278	1	GO:0007062
LOC100121878	SID1 transmembrane family member 2, transcript variant X1	CM020934.1	14621897	14626071	-1	GO:0016021
LOC100118469	N-acetyltransferase ESCO2	CM020936.1	14483470	14487219	-1	GO:0045132
LOC100122617	protein king tubby 1, transcript variant X5	CM020936.1	24442053	24446119	-1
LOC100121842	protein HGV2, transcript variant X1	CM020934.1	1246271	1249439	1	GO:0005515
LOC100123813	GPI ethanolamine phosphate transferase 2	CM020934.1	3373028	3376967	-1	GO:0051377
LOC100117740	cleavage stimulation factor subunit 2 tau variant, transcript variant X1	CM020934.1	5011666	5014383	-1	GO:0005847
LOC100116220	formin-binding protein 4, transcript variant X3	CM020934.1	5466067	5473037	-1	GO:0005515
LOC100115904	NK-tumor recognition protein, transcript variant X1	CM020934.1	22351766	22368025	-1	GO:0008134
LOC100118170	glyceraldehyde 3-phosphate dehydrogenase, transcript variant X3	CM020935.1	24933066	24938127	-1	GO:0004365
LOC100121045	mitotic spindle assembly checkpoint protein MAD1, transcript variant X1	CM020936.1	22575616	22578548	1	GO:0007094
LOC100119162	DNA polymerase epsilon subunit 2	CM020937.1	6929790	6932620	1	GO:0008622
LOC100119803	cullin-4A	CM020937.1	9745078	9751110	1	GO:0031625
LOC116417687	uncharacterized LOC116417687	CM020938.1	3961342	3962425	-1
LOC100118316	lysine-specific demethylase phf2, transcript variant X1	CM020934.1	205454	212536	-1
LOC103315465	phosphatidylinositol N-acetylglucosaminyltransferase subunit Q	CM020934.1	331633	334072	-1	GO:0017176
LOC100680542	serine/arginine-rich splicing factor 2, transcript variant X3	CM020934.1	357667	364359	1	GO:0000381
LOC100115785	39S ribosomal protein L39, mitochondrial	CM020934.1	540144	541687	-1	GO:0000166
GeneID_100120972	fibroblast growth factor (acidic) intracellular binding protein	CM020934.1	912558	914367	1
LOC100121352	vacuolar protein sorting-associated protein 26B-like	CM020934.1	1077843	1083149	-1	GO:0006886
LOC100122747	phosphatidylinositol 3-kinase regulatory subunit alpha, transcript variant X3	CM020934.1	2137806	2186804	-1	GO:0005515
LOC116415964	serine/threonine-protein kinase grp, transcript variant X1	CM020934.1	2234149	2236887	-1	GO:0006468
LOC100123298	heterogeneous nuclear ribonucleoprotein U-like protein 2, transcript variant X2	CM020934.1	2495863	2507346	1
LOC100123514	general transcription factor IIF subunit 1	CM020934.1	2760088	2762935	1	GO:0032968
LOC100123810	transmembrane protein 94, transcript variant X2	CM020934.1	3361829	3372782	1
LOC100123937	myeloperoxidase, transcript variant X1	CM020934.1	3704534	3710908	-1	GO:0004601
LOC100117209	ankyrin-1, transcript variant X3	CM020934.1	3826764	3832760	-1	GO:0005515
LOC100116966	conserved oligomeric Golgi complex subunit 3, transcript variant X1	CM020934.1	5210142	5214630	-1	GO:0005801
LOC100116726	uncharacterized LOC100116726	CM020934.1	5250398	5263365	-1	GO:0005544
GeneID_100328539	cAMP-dependent protein kinase 1	CM020934.1	5425764	5427731	-1	GO:0006468
LOC100120342	SR-related and CTD-associated factor 4, transcript variant X8	CM020934.1	6386303	6400918	1	GO:0000993
LOC100119808	serine/threonine-protein kinase 10, transcript variant X2	CM020934.1	6518893	6541266	1
LOC100119469	VWFA and cache domain-containing protein 1	CM020934.1	6576786	6584187	1	GO:0016021
LOC100121772	Fanconi anemia group I protein	CM020934.1	6900244	6906609	-1	GO:0006281
LOC100115326	tetratricopeptide repeat protein 21B	CM020934.1	7566399	7571300	-1	GO:0005515
LOC100115146	cell division cycle protein 123 homolog	CM020934.1	7606375	7608065	-1
LOC100114404	conserved oligomeric Golgi complex subunit 6	CM020934.1	7776601	7779477	-1	GO:0006891
LOC100121969	phosphatidylinositol 4-phosphate 3-kinase C2 domain-containing subunit beta, transcript variant X3	CM020934.1	8023823	8035467	1	GO:0048015
LOC100121460	putative serine protease K12H4.7, transcript variant X1	CM020934.1	8278631	8281541	1	GO:0006508
LOC100120343	protein cereblon, transcript variant X1	CM020934.1	9304942	9308132	-1
LOC100119267	endoplasmic reticulum mannosyl-oligosaccharide 1,2-alpha-mannosidase	CM020934.1	10243803	10249614	1	GO:0008152
LOC100118570	activating signal cointegrator 1	CM020934.1	10664492	10666339	-1	GO:0006355
GeneID_100187723	rhomboid domain containing 1	CM020934.1	10929397	10930848	-1	GO:0004252
LOC100114225	40S ribosomal protein S3	CM020934.1	12640066	12642276	-1	GO:0015935
LOC100678755	histone-lysine N-methyltransferase 2D, transcript variant X1	CM020934.1	12814144	12822253	1	GO:0005515
LOC100115847	putative oxidoreductase GLYR1 homolog, transcript variant X2	CM020934.1	12858000	12895098	1	GO:0051287
GeneID_100217361	lobe protein	CM020934.1	13671374	13677872	-1	GO:0048011
LOC100114598	peregrin	CM020934.1	13678395	13683024	1	GO:0005515
LOC100114413	serine/threonine-protein kinase Tao, transcript variant X3	CM020934.1	13704698	13717662	1	GO:0006468
LOC100120635	inhibitor of growth protein 5	CM020934.1	14701595	14703951	1	GO:0008285
LOC100121130	DNA-binding protein RFX2, transcript variant X1	CM020934.1	14923574	14937319	-1	GO:0006355
LOC100121305	tRNA:m(4)X modification enzyme TRM13 homolog, transcript variant X5	CM020934.1	15559268	15563539	1	GO:0106050
LOC100121739	uncharacterized LOC100121739, transcript variant X4	CM020934.1	15926084	15939997	1	GO:0000993
LOC100121775	probable asparagine--tRNA ligase, mitochondrial	CM020934.1	15951830	15954204	-1	GO:0006418
LOC100122276	E3 ubiquitin-protein ligase HECTD1, transcript variant X5	CM020934.1	16189017	16203727	1	GO:0005515
LOC100122469	transcriptional repressor CTCFL, transcript variant X5	CM020934.1	16296941	16305295	-1
LOC100122633	protein sly1 homolog	CM020934.1	16362162	16365721	1	GO:0016192
LOC100116943	tyrosine-protein kinase transmembrane receptor Ror, transcript variant X2	CM020934.1	16953856	17278396	1	GO:0006468
LOC103318096	uncharacterized LOC103318096, transcript variant X5	CM020934.1	17278471	17288147	-1	GO:0005515
LOC100114508	UDP-sugar transporter UST74c	CM020934.1	19459174	19462275	-1	GO:0016021
LOC100114300	eukaryotic translation initiation factor 4H, transcript variant X1	CM020934.1	19527683	19533099	1	GO:0003676
LOC100114110	proteasome adapter and scaffold protein ECM29, transcript variant X3	CM020934.1	19549104	19559545	1	GO:0060090
LOC100118411	AFG3-like protein 2	CM020934.1	20661667	20665506	-1	GO:0004176
LOC100114267	ubiquitin-conjugating enzyme E2-22 kDa	CM020934.1	21642043	21646907	1	GO:0005515
LOC100114297	E3 ubiquitin-protein ligase RFWD3	CM020934.1	21646102	21649891	-1	GO:0005515
LOC103317390	uncharacterized LOC103317390	CM020934.1	23228388	23230508	1
LOC100116132	glucose-6-phosphate exchanger SLC37A2, transcript variant X6	CM020934.1	23970329	23974856	-1	GO:0061513
LOC100680375	F-box/LRR-repeat protein 3, transcript variant X4	CM020934.1	25475236	25486935	-1
LOC100678554	uncharacterized LOC100678554	CM020934.1	26195372	26198408	1
LOC100116385	cleavage stimulation factor subunit 1	CM020934.1	26380642	26382764	1	GO:0005848
LOC100116625	cylicin-2	CM020934.1	26384257	26395135	1
LOC103317152	probable cell division protein kinase ECU08_0230	CM020934.1	27392229	27394139	1	GO:0006468
LOC100119072	60S ribosomal protein L37	CM020934.1	27582451	27584357	-1	GO:0019843
LOC100117535	methionine aminopeptidase 2, transcript variant X2	CM020934.1	27615148	27618630	1	GO:0006508
LOC100118709	dihydrolipoyl dehydrogenase, mitochondrial	CM020934.1	27686586	27690099	1	GO:0004148
LOC100117738	exonuclease mut-7 homolog	CM020934.1	28160843	28167966	1	GO:0008408
LOC100118784	probable tRNA N6-adenosine threonylcarbamoyltransferase, mitochondrial, transcript variant X3	CM020934.1	28590633	28592747	1	GO:0061711
LOC100119180	coatomer subunit beta 2, transcript variant X1	CM020934.1	28687412	28695659	1	GO:0005515
GeneID_100114948	succinate dehydrogenase complex, subunit C, integral membrane protein, 15kDa	CM020934.1	30148339	30150095	1	GO:0046872
LOC100677930	uncharacterized LOC100677930, transcript variant X3	CM020934.1	30377842	30388277	1	GO:0005515
LOC100116986	roadkill-like	CM020934.1	32027081	32029231	-1	GO:0005515
LOC100117102	nucleolar protein 58	CM020934.1	32044298	32049198	1	GO:0031428
LOC100117251	band 7 protein AGAP004871, transcript variant X5	CM020934.1	32066225	32086797	-1	GO:0016020
LOC100118805	T-complex protein 1 subunit delta	CM020934.1	32459222	32462445	-1	GO:0140662
LOC100119339	5'-3' exoribonuclease 1, transcript variant X1	CM020934.1	32631300	32641068	1	GO:0004527
LOC100119480	CCAAT/enhancer-binding protein zeta	CM020934.1	32653147	32656980	1	GO:0042254
LOC100113560	chromobox protein homolog 1, transcript variant X2	CM020934.1	32656965	32659399	-1	GO:0005634
LOC100119779	transcriptional repressor protein YY1, transcript variant X2	CM020934.1	32676077	32681602	1
LOC100119887	sorting and assembly machinery component 50 homolog, transcript variant X2	CM020934.1	32691212	32695509	1	GO:0019867
LOC100120256	dysbindin protein homolog	CM020934.1	32835442	32838175	-1	GO:0005737
LOC100680196	adenomatous polyposis coli protein, transcript variant X1	CM020934.1	32907233	32910342	-1	GO:0008013
LOC100121520	WW domain-binding protein 2, transcript variant X2	CM020934.1	33381395	33388023	1	GO:0003713
LOC100121556	ubiquitin domain-containing protein UBFD1	CM020934.1	33391895	33396695	-1	GO:0005515
LOC100122367	eukaryotic translation initiation factor 3 subunit D, transcript variant X1	CM020934.1	33741931	33744929	1	GO:0098808
LOC100122534	succinyl-CoA:3-ketoacid-coenzyme A transferase, mitochondrial	CM020934.1	33808143	33810918	-1	GO:0046952
LOC100122629	peptidylprolyl isomerase domain and WD repeat-containing protein 1	CM020934.1	33860764	33863384	-1	GO:0005515
LOC100114151	CCHC-type zinc finger protein CG3800, transcript variant X5	CM020934.1	33864116	33870867	1	GO:0008270
LOC100123129	cell division cycle protein 27 homolog, transcript variant X1	CM020934.1	34603596	34609392	1	GO:0005515
LOC100678899	FAD-linked sulfhydryl oxidase ALR	CM020934.1	34614220	34615437	-1	GO:0016972
LOC100678831	protein virilizer, transcript variant X2	CM020934.1	34615502	34620793	1
LOC100123312	UPF0428 protein CXorf56 homolog, transcript variant X6	CM020934.1	34792192	34795592	1
LOC100123317	uncharacterized LOC100123317, transcript variant X2	CM020934.1	34795422	34804874	-1	GO:0005515
LOC100123325	GTPase-activating protein CdGAPr	CM020934.1	34805542	34816233	-1	GO:0005515
LOC100123476	conserved oligomeric Golgi complex subunit 1, transcript variant X1	CM020934.1	35014779	35018739	-1	GO:0006891
GeneID_100115195	heme oxygenase	CM020934.1	35081158	35082931	1	GO:0006788
LOC100123551	uncharacterized protein C19orf47	CM020934.1	35098415	35100865	-1
LOC100123579	queuine tRNA-ribosyltransferase catalytic subunit	CM020934.1	35110011	35111940	1	GO:0016763
GeneID_100123588	nicotinic acetylcholine receptor alpha 5 subunit	CM020934.1	35120798	35143405	1	GO:0034220
LOC100679381	uncharacterized LOC100679381, transcript variant X1	CM020934.1	35655842	35660336	-1	GO:0000077
LOC100116295	uncharacterized LOC100116295, transcript variant X4	CM020934.1	37535510	37547659	-1	GO:0003676
LOC100117748	WD repeat and FYVE domain-containing protein 2, transcript variant X1	CM020935.1	184057	189389	1
LOC100119432	signal transducing adapter molecule 1, transcript variant X1	CM020935.1	892100	897175	1	GO:0005515
LOC100120665	eukaryotic translation initiation factor 2-alpha kinase	CM020935.1	1167529	1173397	1	GO:0006468
LOC100118415	geranylgeranyl transferase type-2 subunit beta	CM020935.1	1220606	1222449	1	GO:0008318
LOC107980907	uncharacterized LOC107980907	CM020935.1	1568751	1570109	-1
GeneID_100302523	myeloma overexpressed 2 homolog	CM020935.1	1707801	1708523	-1
LOC100114992	syntaxin-1A-like	CM020935.1	1819075	1825437	-1	GO:0000149
LOC100115028	condensin-2 complex subunit D3	CM020935.1	1820134	1826595	1	GO:0007076
LOC100115763	TBC1 domain family member 9, transcript variant X4	CM020935.1	2344819	2351214	1	GO:0005509
LOC100113547	E3 ubiquitin-protein ligase RNF185, transcript variant X2	CM020935.1	2454925	2458807	1	GO:0005783
LOC100116821	RNA-binding protein lark, transcript variant X13	CM020935.1	2534282	2550894	-1
LOC100113629	60S ribosomal protein L34	CM020935.1	2578513	2580461	-1	GO:0006412
LOC100117231	WD repeat-containing protein 81, transcript variant X1	CM020935.1	2615005	2622943	-1	GO:0005515
LOC100113672	cofilin/actin-depolymerizing factor homolog	CM020935.1	2630573	2636389	1	GO:0030042
LOC100113703	F-box-like/WD repeat-containing protein TBL1XR1	CM020935.1	2646164	2649424	-1	GO:0005515
LOC100117342	arfGAP with SH3 domain, ANK repeat and PH domain-containing protein, transcript variant X13	CM020935.1	2651569	2662944	1	GO:0046872
LOC100117810	serine/threonine-protein kinase atr, transcript variant X3	CM020935.1	2750249	2761172	-1	GO:0005515
LOC100118070	RPA-interacting protein, transcript variant X2	CM020935.1	2850277	2851697	-1
LOC100120183	golgin subfamily A member 1, transcript variant X2	CM020935.1	3769666	3775455	1
LOC100120326	protein dispatched homolog 1, transcript variant X1	CM020935.1	3819175	3825250	-1	GO:0007224
LOC100120787	ornithine decarboxylase 1, transcript variant X1	CM020935.1	4039682	4051258	1	GO:0006596
LOC100114247	lysine--tRNA ligase, transcript variant X1	CM020935.1	5054214	5057362	-1	GO:0006418
LOC100114314	importin-5	CM020935.1	5065341	5074324	1	GO:0006606
LOC100121813	exosome complex component RRP40	CM020935.1	5092068	5100202	1	GO:0000178
LOC100121849	dyslexia-associated protein KIAA0319, transcript variant X3	CM020935.1	5123223	5129115	1
LOC100114341	uncharacterized LOC100114341	CM020935.1	5131563	5134706	1	GO:0008270
LOC100121879	RNA-binding protein 25, transcript variant X1	CM020935.1	5134497	5142851	-1	GO:0006397
LOC100121997	protein PRRC2C, transcript variant X1	CM020935.1	5213329	5234835	-1
LOC100122012	peptidyl-prolyl cis-trans isomerase-like 3, transcript variant X2	CM020935.1	5238559	5244631	1	GO:0000413
LOC100122148	protein SDA1 homolog	CM020935.1	5300124	5305378	1	GO:0042273
LOC100122290	cyclin-dependent kinase 12, transcript variant X8	CM020935.1	5373723	5385904	-1
GeneID_100122596	acyl-Coenzyme A oxidase 3, pristanoyl	CM020935.1	6340940	6349390	1	GO:0003997
LOC100122901	apoptotic chromatin condensation inducer in the nucleus, transcript variant X3	CM020935.1	6593621	6600784	-1	GO:0003676
LOC100122938	ATP-dependent zinc metalloprotease YME1L, transcript variant X2	CM020935.1	6611443	6617270	1	GO:0004176
LOC100680004	methyltransferase-like protein 25	CM020935.1	6631203	6632863	1
LOC100123062	exportin-2	CM020935.1	6771105	6776153	-1	GO:0031267
LOC100114709	nuclear cap-binding protein subunit 2	CM020935.1	6796207	6797539	-1	GO:0005846
LOC100123122	tyrosine-protein phosphatase non-receptor type 4, transcript variant X3	CM020935.1	6864697	6874076	1	GO:0005515
LOC100123149	protein alan shepard, transcript variant X15	CM020935.1	6885785	6940871	-1	GO:1990904
GeneID_100123190	mitochondrial translation optimization 1 homolog (S. cerevisiae)	CM020935.1	7095355	7099444	1	GO:0002098
LOC100117745	FGGY carbohydrate kinase domain-containing protein, transcript variant X5	CM020935.1	7818768	7829750	-1	GO:0016773
LOC100117460	A-kinase anchor protein 10, mitochondrial, transcript variant X2	CM020935.1	7859845	7864751	1	GO:0051018
LOC100117052	alsin	CM020935.1	7911239	7920271	-1
GeneID_100170102	nuclear transcription factor Y, gamma	CM020935.1	8068677	8070867	1	GO:0003677
LOC100119315	zinc finger protein 502, transcript variant X1	CM020935.1	8475772	8480359	1	GO:0008270
LOC100119063	active breakpoint cluster region-related protein	CM020935.1	8602296	8611216	1	GO:0043547
LOC103316383	reticulon-4-interacting protein 1, mitochondrial	CM020935.1	8860910	8864720	-1	GO:0005739
LOC100118067	pre-mRNA-splicing factor syf1 homolog	CM020935.1	8875908	8880491	1	GO:0005515
LOC100118031	F-box only protein 42	CM020935.1	8880453	8883374	-1	GO:0005515
LOC100115716	netrin receptor DCC, transcript variant X4	CM020935.1	9668306	9728650	-1	GO:0005515
LOC116416088	uncharacterized LOC116416088, transcript variant X1	CM020935.1	9747266	9750221	-1
LOC100123875	ubiquitin carboxyl-terminal hydrolase 30	CM020935.1	10028968	10034925	-1	GO:0036459
LOC100678945	synergin gamma, transcript variant X2	CM020935.1	10174424	10178523	-1	GO:0005515
LOC100123834	PRP8 pre-mRNA processing factor 8 homolog, transcript variant X4	CM020935.1	10184384	10196037	1	GO:0030623
LOC100123768	cell division control protein 45 homolog	CM020935.1	10455563	10458695	-1	GO:0006270
LOC100123689	sperm flagellar protein 1	CM020935.1	10739818	10740939	-1	GO:0005515
LOC100123669	U6 small nuclear RNA (adenine-(43)-N(6))-methyltransferase	CM020935.1	10816620	10819717	-1	GO:0008168
LOC100123655	putative inorganic phosphate cotransporter, transcript variant X2	CM020935.1	10830538	10838561	1
LOC100123449	tRNA-splicing ligase RtcB homolog	CM020935.1	11133168	11135729	1	GO:0008452
LOC100122511	dynein light intermediate chain, transcript variant X1	CM020935.1	13055041	13060063	1	GO:0005874
LOC100122502	E3 ubiquitin-protein ligase MIB1, transcript variant X1	CM020935.1	13060052	13108343	-1	GO:0005515
LOC100122329	integrator complex subunit 4, transcript variant X1	CM020935.1	13162106	13167786	-1
GeneID_100122029	DNA methyltransferase 1a	CM020935.1	13471494	13477750	-1	GO:0090116
LOC100121948	rab-like protein 6	CM020935.1	13491553	13494829	1	GO:0005525
LOC100680042	uncharacterized LOC100680042, transcript variant X2	CM020935.1	13647567	13665120	-1	GO:0030867
GeneID_100119676	SEC22 vesicle trafficking protein homolog B	CM020935.1	14099641	14101548	1	GO:0006890
LOC100118571	serine/threonine-protein phosphatase 2A catalytic subunit alpha isoform	CM020935.1	14343038	14348661	1	GO:0016787
LOC100118644	MTRF1L release factor glutamine methyltransferase	CM020935.1	14351386	14353527	-1	GO:0008276
LOC100118759	CTL-like protein 2, transcript variant X1	CM020935.1	14359241	14365365	1	GO:0055085
LOC100679688	zinc finger protein 37, transcript variant X2	CM020935.1	14433831	14443388	1	GO:0008270
LOC100119332	CCR4-NOT transcription complex subunit 3, transcript variant X4	CM020935.1	14460989	14466188	-1	GO:0030015
LOC100119368	uncharacterized LOC100119368	CM020935.1	14467379	14477263	1
LOC100119775	arf-GAP domain and FG repeat-containing protein 1, transcript variant X4	CM020935.1	14517507	14520354	-1	GO:0005096
LOC100120526	aldo-keto reductase-like	CM020935.1	14954967	14957861	-1	GO:0016491
LOC100118208	eukaryotic peptide chain release factor subunit 1, transcript variant X3	CM020935.1	15688479	15695649	-1
LOC100115399	polyubiquitin-A, transcript variant X2	CM020935.1	18629424	18633767	-1	GO:0005515
LOC100115694	transmembrane protein 47, transcript variant X2	CM020935.1	20931102	20942911	1	GO:0016021
LOC100117279	solute carrier family 12 member 9	CM020935.1	21611999	21616479	1	GO:0015377
LOC100120728	ATP-dependent DNA/RNA helicase DHX36, transcript variant X2	CM020935.1	23158425	23163378	1	GO:0004386
LOC116416403	bcl-2-like protein 2, transcript variant X2	CM020935.1	24852376	24856250	-1	GO:0042981
LOC100121270	WD repeat-containing protein 26	CM020935.1	26538594	26549207	1	GO:0005515
LOC100117751	Golgi SNAP receptor complex member 2	CM020935.1	27105090	27107032	1	GO:0005484
LOC100120474	protein kinase C-binding protein 1, transcript variant X4	CM020935.1	27113732	27123026	1	GO:0046872
LOC100117474	hillarin, transcript variant X4	CM020935.1	27825297	27849203	-1	GO:0046872
GeneID_100117517	CTP synthase	CM020935.1	27849519	27852901	1	GO:0003883
LOC100117949	protein arginine N-methyltransferase 9, transcript variant X2	CM020935.1	27922844	27926260	1	GO:0005515
LOC100118687	uncharacterized LOC100118687, transcript variant X3	CM020935.1	28201669	28203860	-1	GO:0005515
LOC100120233	calcium uniporter protein, mitochondrial, transcript variant X5	CM020935.1	29091222	29182624	-1	GO:0051560
LOC100120805	probable ATP-dependent RNA helicase DHX34, transcript variant X2	CM020935.1	29518423	29538519	1	GO:0004386
LOC100121095	cleavage and polyadenylation specificity factor subunit 4	CM020935.1	29651501	29653911	1	GO:0098789
LOC100121790	mucin-5AC	CM020935.1	30140286	30144793	1
LOC100122518	NAD-dependent protein deacetylase sirtuin-1	CM020935.1	30741714	30749312	1	GO:0070403
LOC100121236	TELO2-interacting protein 1 homolog	CM020935.1	31770594	31774831	1
LOC100120530	inorganic pyrophosphatase, transcript variant X2	CM020935.1	32241861	32245166	1	GO:0004427
LOC116738522	uncharacterized LOC116738522	CM020935.1	32858184	32859770	-1
LOC100118545	cactin	CM020935.1	32896771	32905085	1	GO:0005515
LOC100118511	translation elongation factor 2	CM020935.1	32907753	32914128	1	GO:0005525
LOC100117758	partitioning defective protein 6	CM020935.1	33116406	33120990	-1	GO:0005515
LOC100116872	spatacsin	CM020935.1	33283989	33292374	1
LOC100121238	palmitoyltransferase ZDHHC5	CM020935.1	33485432	33496597	1	GO:0016409
LOC100115750	SUMO-conjugating enzyme UBC9-B, transcript variant X3	CM020935.1	33550967	33553634	-1
LOC100115667	mediator of RNA polymerase II transcription subunit 17	CM020935.1	33663660	33666759	1	GO:0006357
LOC100120809	ankyrin repeat domain-containing protein 49	CM020935.1	33689904	33691542	-1	GO:0005515
LOC100120052	uncharacterized LOC100120052, transcript variant X1	CM020935.1	33938103	33939972	-1	GO:0003676
LOC100120017	midasin	CM020935.1	33940160	34033737	1	GO:0000027
LOC100119926	cuticular protein RR-2 family member 50	CM020935.1	34039240	34041915	1	GO:0042302
LOC100119892	chromatin modification-related protein MEAF6	CM020935.1	34041521	34044353	-1	GO:0016573
LOC100117836	serine/arginine repetitive matrix protein 1, transcript variant X10	CM020935.1	34851156	34861865	1	GO:0006397
LOC100117025	dolichyl-diphosphooligosaccharide--protein glycosyltransferase subunit STT3B, transcript variant X1	CM020935.1	35059504	35064044	-1	GO:0004576
LOC100114856	serine-rich adhesin for platelets, transcript variant X2	CM020935.1	35350839	35357373	1
LOC100114778	ethanolaminephosphotransferase 1, transcript variant X2	CM020935.1	35358375	35361636	1	GO:0016780
LOC100119156	methylosome subunit pICln, transcript variant X3	CM020936.1	90000	93385	1	GO:0034709
LOC100119337	protein FAM114A2, transcript variant X3	CM020936.1	143472	148321	1
LOC100120199	striatin-interacting protein 1, transcript variant X3	CM020936.1	430248	436147	1
LOC100120426	7,8-dihydro-8-oxoguanine triphosphatase	CM020936.1	513036	514454	-1	GO:0042262
LOC100120649	RNA polymerase II subunit A C-terminal domain phosphatase, transcript variant X2	CM020936.1	577833	592627	-1	GO:0008420
LOC100121592	nuclear pore complex protein Nup50, transcript variant X2	CM020936.1	1395678	1399333	-1	GO:0005643
LOC100680484	uncharacterized LOC100680484, transcript variant X1	CM020936.1	1399457	1404391	-1
LOC100677951	uncharacterized LOC100677951, transcript variant X2	CM020936.1	1696180	1700609	-1
LOC100122184	citron Rho-interacting kinase, transcript variant X3	CM020936.1	1896974	1905458	-1
LOC100122411	E3 ubiquitin-protein ligase XIAP, transcript variant X3	CM020936.1	2273852	2291883	-1
LOC100122717	tyrosine-protein kinase Src42A, transcript variant X1	CM020936.1	2631666	2647118	-1	GO:0006468
GeneID_100118763	ATP synthase, H+ transporting, mitochondrial F1 complex, alpha subunit 1	CM020936.1	2665095	2668899	1	GO:0032559
LOC100122793	elongation factor Tu, transcript variant X1	CM020936.1	2668771	2676722	-1	GO:0005525
LOC100117773	proto-oncogene tyrosine-protein kinase ROS, transcript variant X2	CM020936.1	3885520	3902540	1	GO:0006468
LOC100116573	probable galactose-1-phosphate uridylyltransferase	CM020936.1	3955361	3957424	-1	GO:0008108
LOC100118152	hydroxyacylglutathione hydrolase, mitochondrial, transcript variant X2	CM020936.1	3957500	3961851	-1
LOC100118257	transmembrane protein 104 homolog, transcript variant X1	CM020936.1	3970913	3975410	-1
LOC100118521	integrator complex subunit 7	CM020936.1	4067150	4071369	1	GO:0016180
LOC100118921	transcription elongation regulator 1, transcript variant X3	CM020936.1	4153937	4163384	1	GO:0070063
LOC100120265	plastin-1	CM020936.1	4797131	4804261	-1	GO:0051017
LOC100121358	oxysterol-binding protein 1, transcript variant X5	CM020936.1	5556880	5575477	1	GO:0008289
LOC100116924	T-complex protein 1 subunit zeta	CM020936.1	5601001	5603997	1	GO:0140662
LOC100679136	dentin sialophosphoprotein, transcript variant X1	CM020936.1	5654612	5658212	1	GO:0042981
LOC100123388	THO complex subunit 1, transcript variant X1	CM020936.1	6280331	6283694	-1	GO:0005515
LOC100122657	60S ribosomal protein L18a, transcript variant X1	CM020936.1	7526593	7540766	1	GO:0005515
LOC100117852	malignant T-cell-amplified sequence 1 homolog	CM020936.1	7547066	7548723	-1	GO:0003723
LOC100122457	protein misato	CM020936.1	7766073	7770266	1
LOC100122391	DIS3-like exonuclease 2, transcript variant X1	CM020936.1	7796566	7801518	1	GO:0004540
LOC100122315	zinc finger protein ubi-d4, transcript variant X6	CM020936.1	7814986	7828661	1	GO:0046872
LOC116416820	protein mono-ADP-ribosyltransferase PARP16, transcript variant X1	CM020936.1	7934780	7937032	1	GO:0003950
LOC100122078	uncharacterized LOC100122078, transcript variant X1	CM020936.1	7983710	7993626	1	GO:0035556
LOC100121852	contactin	CM020936.1	8129095	8135176	-1	GO:0005515
LOC100121780	saccharopine dehydrogenase-like oxidoreductase, transcript variant X2	CM020936.1	8158958	8163148	1	GO:0016491
LOC100119295	uncharacterized LOC100119295, transcript variant X2	CM020936.1	9920037	9928803	-1
LOC100115312	RING finger and CHY zinc finger domain-containing protein 1, transcript variant X2	CM020936.1	10261881	10267345	1	GO:0008270
LOC100116260	N-acetyltransferase eso1	CM020936.1	10501739	10505375	1	GO:0016407
LOC100116768	mitochondrial fission process protein 1	CM020936.1	10720060	10722526	-1	GO:0016021
LOC100117496	latrophilin Cirl, transcript variant X2	CM020936.1	10921757	11008670	-1	GO:0016525
LOC100119172	F-actin-uncapping protein LRRC16A, transcript variant X2	CM020936.1	11071319	11085510	-1	GO:0030027
LOC100119792	ras GTPase-activating-like protein IQGAP1	CM020936.1	11658527	11666237	-1	GO:0005515
LOC100120383	water witch, transcript variant X2	CM020936.1	11786659	11797785	1	GO:0005515
GeneID_100216345	sex comb on midleg	CM020936.1	13641001	13644131	-1	GO:0005515
LOC100678240	uncharacterized LOC100678240, transcript variant X2	CM020936.1	14307860	14314090	-1
LOC100115538	mitochondrial pyruvate carrier 1, transcript variant X2	CM020936.1	14433805	14438595	-1	GO:0006850
LOC100118322	inhibitor of growth protein 1	CM020936.1	14461371	14464587	-1	GO:0006325
LOC100118431	probable ATP-dependent RNA helicase DDX43, transcript variant X1	CM020936.1	14479223	14483459	1	GO:0003676
LOC100119278	transcription termination factor 2, transcript variant X3	CM020936.1	14747670	14753150	-1	GO:0140658
LOC100119375	uncharacterized LOC100119375	CM020936.1	14756934	14762591	1
LOC100119722	uncharacterized LOC100119722	CM020936.1	15035907	15044209	-1	GO:0006665
LOC100121854	lipoyl synthase, mitochondrial, transcript variant X1	CM020936.1	17955984	17958505	1	GO:0009107
LOC100118637	proteasome subunit alpha type-1	CM020936.1	17958480	17960310	-1	GO:0005839
LOC100115870	liprin-beta-1, transcript variant X10	CM020936.1	17980121	17986309	1	GO:0007528
LOC100116671	transformer-2 protein homolog alpha, transcript variant X9	CM020936.1	18152646	18157393	-1
LOC100118433	integral membrane protein GPR155	CM020936.1	19305595	19315740	-1	GO:0055085
LOC100118512	myeloid leukemia factor, transcript variant X3	CM020936.1	19318539	19325144	-1
LOC100118618	ubiA prenyltransferase domain-containing protein 1 homolog	CM020936.1	19337467	19340196	-1	GO:0016765
LOC100119953	U4/U6.U5 tri-snRNP-associated protein 2	CM020936.1	19893716	19896172	-1	GO:0006397
LOC103315925	GSK3-beta interaction protein	CM020936.1	19918943	19919326	-1	GO:0060828
GeneID_100120716	pitchoune	CM020936.1	20148610	20152731	1	GO:0003724
LOC100115709	stress-associated endoplasmic reticulum protein 2	CM020936.1	20203672	20206589	-1	GO:0005783
LOC103315595	splicing factor 1	CM020936.1	20973420	20979468	-1	GO:0045131
LOC100680044	GRB2-associated-binding protein 2, transcript variant X4	CM020936.1	20979781	20983551	-1
LOC100115945	exportin-5, transcript variant X1	CM020936.1	20996613	21003600	-1	GO:0006611
LOC100116166	acetyl-coenzyme A transporter 1	CM020936.1	21035849	21039781	1	GO:0008521
LOC100678135	phosphatidylinositol glycan anchor biosynthesis class U protein	CM020936.1	21326537	21328386	-1	GO:0042765
GeneID_100117594dufa9	NADH dehydrogenase (ubiquinone) 1 alpha subcomplex, 9, 39kDa	CM020936.1	21448219	21450353	1	GO:0003824
LOC100117718	gamma-tubulin complex component 2, transcript variant X1	CM020936.1	21466306	21471436	-1	GO:0000226
LOC100117911	apoptosis inhibitor 5	CM020936.1	21551334	21555750	-1
LOC100118727	translation factor GUF1 homolog, mitochondrial	CM020936.1	21707054	21709807	-1	GO:0045727
LOC100119086	tyrosine-protein kinase Fer, transcript variant X3	CM020936.1	21747216	21752877	1	GO:0006468
LOC100119155	isoleucine--tRNA ligase, cytoplasmic	CM020936.1	21758447	21762797	-1	GO:0006418
LOC100119371	syntaxin-7	CM020936.1	21786026	21790310	-1	GO:0005484
LOC100679288	uncharacterized LOC100679288	CM020936.1	22009640	22015545	-1	GO:0090222
LOC100120146	SH3 domain-containing protein Dlish	CM020936.1	22019303	22022903	1	GO:0005515
LOC100121020	ER membrane protein complex subunit 10	CM020936.1	22574183	22575734	-1
LOC100121273	elongation factor Tu, mitochondrial	CM020936.1	22787157	22789783	-1	GO:0006414
LOC100677943	probable protein phosphatase 2C T23F11.1, transcript variant X23	CM020936.1	23162179	23165572	-1	GO:0006470
LOC100119451	dnaJ homolog subfamily C member 16	CM020936.1	23189204	23195260	-1	GO:0016021
GeneID_100119516	growth arrest and DNA-damage-inducible, gamma interacting protein 1	CM020936.1	23197199	23198529	1	GO:0005634
LOC100120979	UPF0518 protein CPIJ015043, transcript variant X1	CM020936.1	23733460	23740414	-1
GeneID_100116915	ubiquinol-cytochrome c reductase hinge protein	CM020936.1	23752033	23752893	1	GO:0008121
LOC100679027	uncharacterized LOC100679027	CM020936.1	23813440	23815497	-1	GO:0016021
LOC100678753	uncharacterized LOC100678753, transcript variant X1	CM020936.1	23942973	23952869	1	GO:0008270
LOC100121941	GATOR complex protein WDR24, transcript variant X1	CM020936.1	24051785	24055558	-1	GO:0005515
GeneID_100117146	ATP synthase, H+ transporting, mitochondrial F1 complex, O subunit	CM020936.1	24055996	24057323	1	GO:0046933
LOC100122132	phosphoribosylformylglycinamidine synthase, transcript variant X1	CM020936.1	24111844	24117953	-1	GO:0004642
LOC100122218	stromal interaction molecule homolog, transcript variant X1	CM020936.1	24141239	24150928	1	GO:0005515
GeneID_100117296	ATP synthase, H+ transporting, mitochondrial F0 complex, subunit C2	CM020936.1	24199094	24203389	-1	GO:0033177
LOC100122339	paired amphipathic helix protein Sin3a, transcript variant X3	CM020936.1	24247046	24263048	-1	GO:0016580
LOC100122400	tetraspanin-2A, transcript variant X1	CM020936.1	24307947	24321203	-1	GO:0016021
LOC100122487	rhomboid-related protein 3, transcript variant X1	CM020936.1	24376910	24383118	1	GO:0004252
LOC100122498	carboxypeptidase D	CM020936.1	24383107	24392482	-1	GO:0006518
LOC100122535	NPC intracellular cholesterol transporter 1, transcript variant X2	CM020936.1	24403545	24421649	-1	GO:0005319
LOC100117603	nucleolar GTP-binding protein 1	CM020936.1	24490269	24493097	1	GO:0042254
LOC100122748	sentrin-specific protease 6, transcript variant X3	CM020936.1	24547183	24555602	1	GO:0008234
LOC100122877	eukaryotic translation initiation factor 5B, transcript variant X2	CM020936.1	24610776	24626625	1	GO:0005525
LOC100122948	cytoplasmic dynein 1 intermediate chain, transcript variant X2	CM020936.1	24663927	24676246	-1	GO:0005515
LOC100123015	calumenin	CM020936.1	24719605	24721390	-1	GO:0005509
LOC100123627	putative sodium-coupled neutral amino acid transporter 7	CM020937.1	25856	28298	-1	GO:0016021
LOC100114865	proteasome assembly chaperone 1	CM020937.1	60102	61735	1	GO:0005783
LOC100123595	cyclin-K, transcript variant X3	CM020937.1	61357	63744	-1	GO:0016538
LOC100123566	nucleolin-like	CM020937.1	108128	113407	1
LOC100114638	replication termination factor 2, transcript variant X2	CM020937.1	147890	150487	1	GO:1902979
LOC100123484	NEDD8-conjugating enzyme UBE2F, transcript variant X2	CM020937.1	193068	195146	-1	GO:0016740
LOC100678167	FERM domain-containing protein 8	CM020937.1	302144	304897	-1	GO:0005856
LOC100123426	polyribonucleotide nucleotidyltransferase 1, mitochondrial	CM020937.1	307384	310877	-1	GO:0004654
LOC100123327	alanine--tRNA ligase, mitochondrial	CM020937.1	407498	412000	-1	GO:0006419
LOC100123258	glycosylphosphatidylinositol anchor attachment 1 protein, transcript variant X1	CM020937.1	994370	997368	1	GO:0042765
LOC103315278	speckle targeted PIP5K1A-regulated poly(A) polymerase	CM020937.1	1226735	1230517	1	GO:0003676
LOC100123019	N-alpha-acetyltransferase 60	CM020937.1	1270768	1271791	-1	GO:0004596
LOC100678359	transcription initiation factor TFIID subunit 7	CM020937.1	1572524	1575108	-1	GO:0005669
LOC100114458	ras-related protein Rab-7a, transcript variant X1	CM020937.1	1616197	1620167	1	GO:0005525
LOC100122163	homocysteine S-methyltransferase	CM020937.1	1736988	1738931	1	GO:0009086
LOC100114251	transmembrane 9 superfamily member 4	CM020937.1	2020611	2025456	1	GO:0016021
LOC100120863	sodium/hydrogen exchanger 8	CM020937.1	2664762	2667969	-1	GO:0006812
LOC100120746	nicotinate phosphoribosyltransferase, transcript variant X3	CM020937.1	2683509	2695365	-1	GO:0004516
LOC100119674	tRNA-splicing endonuclease subunit Sen34, transcript variant X3	CM020937.1	3049889	3051468	-1	GO:0006388
GeneID_100119037	RNA polymerase II subunit 7	CM020937.1	3527752	3529073	-1	GO:0006352
LOC100117655	rab3 GTPase-activating protein non-catalytic subunit	CM020937.1	4171844	4178886	1	GO:0005515
LOC100113730	J domain-containing protein DDB_G0295729, transcript variant X1	CM020937.1	4209885	4217245	-1
LOC100116925	katanin p60 ATPase-containing subunit A-like 1	CM020937.1	4581441	4586197	-1	GO:0051013
LOC100116721	kinesin 4A, transcript variant X7	CM020937.1	4676773	4694818	1	GO:0005515
LOC100678038	uncharacterized LOC100678038, transcript variant X6	CM020937.1	4920322	4943233	-1
LOC100116036	AP-2 complex subunit sigma	CM020937.1	4964918	4967152	-1	GO:0035615
LOC100115924	zinc finger protein ZPR1	CM020937.1	4991136	4993047	-1	GO:0008270
LOC100679425	zinc finger protein 62 homolog	CM020937.1	5237468	5244734	1	GO:0008270
LOC100118395	adipocyte plasma membrane-associated protein, transcript variant X1	CM020937.1	5412907	5415949	1	GO:0016844
LOC100121050	la protein homolog	CM020937.1	5416028	5437200	-1	GO:1990904
LOC100118284	26S proteasome regulatory subunit 4, transcript variant X1	CM020937.1	5626147	5631125	-1	GO:0036402
LOC100120677	bromodomain adjacent to zinc finger domain protein 1A, transcript variant X4	CM020937.1	5631381	5638725	1	GO:0005515
LOC100679261	titin homolog, transcript variant X2	CM020937.1	5651512	5662237	-1	GO:0005515
LOC100120431	protein phosphatase 1 regulatory subunit 42-like, transcript variant X2	CM020937.1	5670808	5672564	1	GO:0005515
LOC100120375	multidrug resistance-associated protein 1, transcript variant X11	CM020937.1	5710897	5729803	1	GO:0140359
LOC100119754	aldehyde dehydrogenase X, mitochondrial, transcript variant X1	CM020937.1	6723253	6730758	-1	GO:0016620
LOC100119514	cell division cycle protein 16 homolog	CM020937.1	6810657	6813744	1	GO:0005515
LOC100116207	kinesin 5, transcript variant X1	CM020937.1	7771190	7777207	-1	GO:0003777
LOC100678454	microtubule-associated protein futsch	CM020937.1	7992637	7997272	-1
LOC100116917	alpha-glucosidase, transcript variant X2	CM020937.1	8128773	8135190	1
LOC100286828	PMS2 postmeiotic segregation increased 2, transcript variant X1	CM020937.1	8204967	8208986	1	GO:0140664
LOC103316177	thioredoxin, mitochondrial	CM020937.1	8273221	8275527	1
LOC103316178	ankyrin-1, transcript variant X1	CM020937.1	8291898	8295974	-1	GO:0005515
LOC100115670	autophagy-related protein 101, transcript variant X2	CM020937.1	8342542	8346337	1	GO:0006914
LOC100118110	transmembrane protein 184B, transcript variant X1	CM020937.1	8521782	8537164	-1
LOC100120797	jerky protein homolog-like	CM020937.1	9504112	9507297	-1	GO:0003676
LOC100678175	abasic site processing protein HMCES, transcript variant X3	CM020937.1	10418369	10419919	-1	GO:0018142
LOC100115227	ubiquitin C-like	CM020937.1	11043684	11046785	-1	GO:0005515
GeneID_100115189	glucose-6-phosphate isomerase	CM020937.1	11056920	11061341	1	GO:0004347
LOC100115091	arrestin domain-containing protein 17, transcript variant X2	CM020937.1	11076359	11081982	1
LOC100114525	katanin p60 ATPase-containing subunit A-like 2, transcript variant X2	CM020937.1	11577195	11580138	1	GO:0005515
LOC100113921	uncharacterized LOC100113921, transcript variant X2	CM020937.1	11814953	11819423	-1
LOC100119445	pseudouridylate synthase 7 homolog	CM020937.1	12466186	12470544	-1	GO:0009451
LOC100119720	digestive organ expansion factor homolog	CM020937.1	12581364	12584689	1	GO:0034511
LOC100120388	steroid hormone receptor ERR2, transcript variant X2	CM020937.1	13289175	13323601	-1	GO:0005496
LOC100119966	telomere length regulation protein TEL2 homolog, transcript variant X3	CM020937.1	13413867	13423657	-1	GO:0005794
LOC100114641	ubiquilin-1, transcript variant X3	CM020937.1	14339296	14342779	-1	GO:0005515
LOC100117151	JNK-interacting protein 3, transcript variant X9	CM020937.1	14415167	14424601	1	GO:0005515
GeneID_100116959	tropomyosin 2	CM020937.1	14474567	14484250	-1
LOC100116757	puromycin-sensitive aminopeptidase, transcript variant X1	CM020937.1	14660472	14664705	-1	GO:0008237
LOC100116399	heat shock factor protein 1, transcript variant X1	CM020937.1	14777143	14792911	1	GO:0043565
LOC100115801	protein YIF1B-A, transcript variant X1	CM020937.1	14872359	14875698	1	GO:0006888
LOC100113596	aldehyde dehydrogenase, dimeric NADP-preferring, transcript variant X13	CM020937.1	15072751	15087948	-1	GO:0006081
LOC100115119	probable ATP-dependent RNA helicase Dbp73D	CM020937.1	15225025	15227594	-1	GO:0003676
LOC100114560	xaa-Pro dipeptidase, transcript variant X1	CM020937.1	15422699	15454342	-1
LOC100113489	presenilin-1, transcript variant X1	CM020937.1	15472770	15475448	1	GO:0000139
LOC100114243	protein phosphatase 1 regulatory subunit 21, transcript variant X1	CM020937.1	15556723	15559846	-1
LOC100680070	tyrosine-protein phosphatase non-receptor type 21	CM020937.1	16115375	16117799	1	GO:0008092
LOC100114072	eIF-2-alpha kinase GCN2	CM020937.1	16141053	16147583	-1	GO:0006468
LOC100115331	nucleolysin TIAR, transcript variant X2	CM020937.1	16149831	16155344	1	GO:0003676
LOC100115669	DNA repair endonuclease XPF, transcript variant X5	CM020937.1	16381804	16387146	1
LOC100115796	integrator complex subunit 8, transcript variant X2	CM020937.1	16392090	16396739	1	GO:0005515
LOC103316049	uncharacterized LOC103316049, transcript variant X6	CM020937.1	16401518	16431826	-1	GO:0001671
LOC100116064	probable phosphoserine aminotransferase	CM020937.1	16499736	16502915	-1	GO:0004648
LOC100116356	uncharacterized LOC100116356	CM020937.1	16572394	16581367	-1
LOC100678499	condensin complex subunit 2, transcript variant X1	CM020937.1	18565726	18568644	-1	GO:0000796
LOC100121548	S-adenosylmethionine mitochondrial carrier protein, transcript variant X3	CM020937.1	18795190	18799775	1	GO:0016021
LOC100678745	uncharacterized LOC100678745	CM020937.1	18890212	18896871	-1	GO:0023052
LOC100678534	zinc finger protein 253	CM020937.1	19110624	19113357	1	GO:0008270
LOC100114657	gastrulation defective protein 1 homolog, transcript variant X2	CM020937.1	19331880	19334673	-1	GO:0005515
LOC100120213	uncharacterized LOC100120213, transcript variant X1	CM020937.1	20085710	20098574	1
LOC100120437	transcription elongation factor SPT5, transcript variant X1	CM020937.1	20183927	20190807	-1	GO:0140673
LOC100678268	HMG box transcription factor BBX	CM020937.1	20225149	20232971	1
LOC100115521	regulator of nonsense transcripts 3A, transcript variant X2	CM020937.1	21647924	21650791	1
LOC100114467	uncharacterized LOC100114467, transcript variant X12	CM020937.1	22337398	22350903	-1
LOC100679257	ubiquinone biosynthesis monooxygenase COQ6, mitochondrial	CM020937.1	22367102	22374791	-1	GO:0008681
LOC100120590	WD repeat-containing protein 3	CM020937.1	23005089	23010323	1	GO:0005515
LOC100119250	transmembrane protein 242, transcript variant X3	CM020937.1	23295667	23366943	1	GO:0016021
GeneID_100499161	mitochondrial ribosomal protein L17	CM020937.1	23434256	23515383	1	GO:0006412
LOC100117161	NEDD8-activating enzyme E1 catalytic subunit, transcript variant X2	CM020937.1	23696811	23838847	-1	GO:0045116
LOC100117364	DDB1- and CUL4-associated factor 5, transcript variant X1	CM020937.1	25683115	25688702	1	GO:0005515
LOC100118196	collagen alpha-1(I) chain, transcript variant X2	CM020937.1	25790887	25795686	-1
LOC100116729	peroxiredoxin 1, transcript variant X2	CM020937.1	25871781	25874028	-1	GO:0016209
LOC100117702	collagen alpha chain CG42342, transcript variant X9	CM020937.1	25875254	25949529	-1
LOC100678330	uncharacterized protein PFB0765w, transcript variant X1	CM020937.1	25955479	25961253	1
LOC100678838	uncharacterized LOC100678838, transcript variant X1	CM020937.1	26278828	26455176	-1
LOC100678476	protein bicaudal D-like	CM020937.1	27042913	27045950	-1	GO:0008093
LOC100122768	probable 39S ribosomal protein L49, mitochondrial, transcript variant X2	CM020937.1	27304304	27305459	-1	GO:0006412
LOC100122549	probable chitinase 2, transcript variant X2	CM020937.1	27512121	27534312	-1	GO:0008061
LOC100122455	transcription termination factor 2-like, transcript variant X1	CM020937.1	27544934	27549952	-1	GO:0140658
LOC100122261	proteasome inhibitor PI31 subunit, transcript variant X1	CM020937.1	27662498	27669151	-1	GO:0070628
LOC100121962	uncharacterized LOC100121962, transcript variant X1	CM020937.1	27802960	27805361	-1
LOC103316704	protein angel, transcript variant X3	CM020937.1	27947527	27950934	-1	GO:0003824
LOC100120768	RNA-binding protein squid, transcript variant X4	CM020937.1	28071060	28080705	1	GO:0003729
LOC100123699	E3 SUMO-protein ligase PIAS2, transcript variant X12	CM020937.1	28761719	28767127	1	GO:0019789
LOC100123624	transcription initiation factor IIB	CM020937.1	29307375	29310046	-1	GO:0017025
LOC100678492	protein YIPF6	CM020937.1	29342976	29346062	-1	GO:0016020
LOC100123586	uncharacterized LOC100123586, transcript variant X1	CM020937.1	29347328	29351631	1	GO:0008061
LOC100123561	1-acyl-sn-glycerol-3-phosphate acyltransferase gamma, transcript variant X1	CM020937.1	29360624	29364240	1	GO:0016746
GeneID_100123494	oxoglutarate (alpha-ketoglutarate) dehydrogenase (lipoamide)	CM020937.1	29435962	29448434	1	GO:0016624
LOC100678105	protein FAM76A	CM020937.1	29466577	29469440	1
LOC100123272	heparan-sulfate 6-O-sulfotransferase 2, transcript variant X2	CM020937.1	29696578	29702743	1	GO:0008146
LOC100114836	SPRY domain-containing protein 7	CM020937.1	29700991	29704283	-1	GO:0005515
LOC100123152	WD repeat-containing and planar cell polarity effector protein fritz, transcript variant X1	CM020937.1	29881353	29887117	1	GO:0005515
LOC100122882	F-box/WD repeat-containing protein 9, transcript variant X1	CM020937.1	30076548	30079318	-1	GO:0005515
LOC100122660	dnaJ homolog subfamily C member 10	CM020937.1	30295596	30299588	-1
LOC100678227	zinc finger protein 37 homolog, transcript variant X2	CM020937.1	30304206	30310107	1
LOC100122362	uncharacterized LOC100122362	CM020937.1	30512136	30521213	-1	GO:0006099
LOC100122332	diamine acetyltransferase 2, transcript variant X2	CM020937.1	30528719	30532153	1	GO:0016407
LOC100121346	G patch domain-containing protein 1 homolog	CM020937.1	30908128	30911668	1	GO:0006397
LOC100677897	uncharacterized LOC100677897	CM020937.1	31170177	31171775	-1
LOC103317768	venom allergen 5-like	CM020937.1	31392974	31394150	1
LOC100115775	RCC1 and BTB domain-containing protein 1, transcript variant X2	CM020937.1	32917613	32921785	-1
LOC100121018	NADPH oxidase 5	CM020938.1	178287	188104	1	GO:0005509
LOC100121537	protein lifeguard 4, transcript variant X1	CM020938.1	306793	309832	1	GO:0016021
LOC100121749	ATP-binding cassette sub-family B member 6, mitochondrial, transcript variant X1	CM020938.1	355984	361090	1	GO:0140359
LOC100122269	DNA-binding transcriptional regulator BolA, transcript variant X2	CM020938.1	1184373	1187144	-1
LOC100122364	U1 small nuclear ribonucleoprotein A, transcript variant X4	CM020938.1	1402045	1403886	-1	GO:0003676
LOC100120074	COP9 signalosome complex subunit 2	CM020938.1	2013948	2016481	-1	GO:0008180
LOC100122896	neuroblastoma-amplified sequence	CM020938.1	2016621	2024461	-1	GO:0005515
GeneID_100216323	ATP-dependent DNA helicase II	CM020938.1	2024523	2027919	1	GO:0006303
LOC100119456	dual specificity mitogen-activated protein kinase kinase 4	CM020938.1	4002836	4006781	1	GO:0006468
LOC100119989	stAR-related lipid transfer protein 7, mitochondrial, transcript variant X2	CM020938.1	5173060	5175836	-1	GO:0008289
LOC100123585	sorting nexin-24	CM020938.1	5441366	5443059	-1	GO:0035091
LOC100123540	probable ribosome production factor 1, transcript variant X9	CM020938.1	5470021	5475394	1	GO:0042134
LOC100123416	WD repeat and HMG-box DNA-binding protein 1	CM020938.1	6152657	6163202	-1	GO:0005515
LOC100123403	delta(3,5)-Delta(2,4)-dienoyl-CoA isomerase, mitochondrial, transcript variant X9	CM020938.1	6171114	6173921	-1	GO:0003824
LOC100679365	zinc finger protein 394, transcript variant X2	CM020938.1	6181171	6185380	1
LOC100679335	DNA topoisomerase 2-binding protein 1-A	CM020938.1	6188447	6195554	1
LOC100123133	targeting protein for Xklp2 homolog	CM020938.1	6388998	6392487	-1	GO:0032147
LOC100114833	leucine-rich repeat flightless-interacting protein 2, transcript variant X4	CM020938.1	6456964	6462242	-1	GO:0006355
LOC103317994	tumor protein p63-regulated gene 1-like protein, transcript variant X4	CM020938.1	6481708	6486311	1
LOC100114758	V-type proton ATPase 21 kDa proteolipid subunit	CM020938.1	6600602	6604027	-1	GO:0033177
LOC100122770	rabenosyn-5, transcript variant X1	CM020938.1	6700042	6703978	1	GO:0046872
LOC107982052		CM020938.1	6708842	6711843	-1
LOC100122648	trans-Golgi network integral membrane protein TGN38	CM020938.1	6732677	6735543	-1	GO:0016021
LOC100122015	ATP-binding cassette sub-family F member 3	CM020938.1	7161279	7165885	1	GO:0016887
LOC100121568	E3 ubiquitin-protein ligase Ubr3, transcript variant X3	CM020938.1	7330399	7349937	-1	GO:0071596
LOC100679066	vacuolar fusion protein CCZ1 homolog, transcript variant X2	CM020938.1	7495048	7499350	-1	GO:0035658
LOC100118971	plexin-B, transcript variant X4	CM020938.1	8332530	8357586	-1
LOC100118788	trifunctional purine biosynthetic protein adenosine-3	CM020938.1	8380778	8385451	-1	GO:0004644
LOC100118564	protein-lysine N-methyltransferase EEF2KMT	CM020938.1	8515699	8517351	-1
LOC100678451	snRNA-activating protein complex subunit 1, transcript variant X1	CM020938.1	8599958	8606130	-1
LOC100124010	Y-box-binding protein 1, transcript variant X2	CM020938.1	9394635	9404004	-1	GO:0003676
LOC100124057	intersectin-1, transcript variant X3	CM020938.1	9544605	9624607	1
LOC100115465	40S ribosomal protein S9, transcript variant X1	CM020938.1	10754942	10757753	-1	GO:0019843
LOC100124150	mitochondrial glycine transporter, transcript variant X1	CM020938.1	10757503	10761855	1	GO:1904983
LOC100124153	luc7-like protein 3, transcript variant X1	CM020938.1	10761194	10765790	-1
GeneID_100124159	structural maintenance of chromosomes 6	CM020938.1	10777379	10783507	-1
LOC100115679	uncharacterized LOC100115679	CM020938.1	10842928	10847996	1
LOC100124169	U2 small nuclear ribonucleoprotein auxiliary factor 35 kDa subunit-related protein 2-like, transcript variant X3	CM020938.1	10988733	10995876	1	GO:0089701
LOC107980472	mevalonate kinase, transcript variant X3	CM020938.1	11027191	11031544	1
LOC116415676	deoxyhypusine hydroxylase, transcript variant X1	CM020938.1	11046697	11049254	1	GO:0019135
LOC100124197	putative pre-mRNA-splicing factor ATP-dependent RNA helicase PRP1, transcript variant X1	CM020938.1	11210193	11216901	-1	GO:0005515
LOC100124211	zinc finger protein 236, transcript variant X3	CM020938.1	11591585	11606951	-1	GO:0008270
LOC100124217	ceramide synthase 6	CM020938.1	11646306	11651049	1	GO:0050291
LOC100124230	glycosyltransferase 25 family member	CM020938.1	11737312	11740119	1
LOC100124232	transcription factor 25, transcript variant X1	CM020938.1	11746522	11749543	1	GO:0005515
LOC100124239	synembryn, transcript variant X1	CM020938.1	11784463	11788463	-1
LOC100124242	phosphate carrier protein, mitochondrial, transcript variant X1	CM020938.1	11808568	11811550	1	GO:1990547
LOC100124250	neural Wiskott-Aldrich syndrome protein, transcript variant X1	CM020938.1	11866792	11871147	1	GO:2000601
LOC100678692	uncharacterized LOC100678692, transcript variant X3	CM020938.1	12089746	12095665	-1	GO:0005515
LOC100116313	T-complex protein 1 subunit theta	CM020938.1	12108761	12112365	-1	GO:0140662
LOC100117183	protein roadkill, transcript variant X1	CM020938.1	12709376	12733894	-1	GO:0005515
LOC100120238	uncharacterized LOC100120238, transcript variant X1	CM020938.1	12747390	12762464	1	GO:0005515
LOC116417632	protein farnesyltransferase subunit beta, transcript variant X6	CM020938.1	12791611	12794168	-1	GO:0005965
LOC100118659	spindle assembly abnormal protein 6 homolog	CM020938.1	13733688	13738835	1
LOC100118622	sorting nexin-29, transcript variant X2	CM020938.1	13738742	13742957	-1
LOC100116305	ornithine decarboxylase antizyme 1	CM020938.1	15261622	15264339	1	GO:0008073
LOC100116382	minor histocompatibility antigen H13	CM020938.1	15280403	15283731	-1	GO:0004190
LOC100116698	diphthine--ammonia ligase	CM020938.1	15348805	15356261	-1
LOC103315424	speckle-type POZ protein-like	CM020938.1	15665874	15667951	1	GO:0005515
LOC100119401	elongation factor G, mitochondrial	CM020938.1	15669062	15672594	1	GO:0070125
LOC100114611	EGF domain-specific O-linked N-acetylglucosamine transferase	CM020938.1	16305971	16309174	1	GO:0016757
LOC100115898	T-complex protein 1 subunit epsilon	CM020938.1	17888512	17893396	1	GO:0140662
LOC100120820	uncharacterized protein DDB_G0283697, transcript variant X5	CM020938.1	18049913	18060910	-1
LOC100678761	uncharacterized LOC100678761, transcript variant X5	CM020938.1	18205990	18210601	-1
LOC100122227	riboflavin kinase, transcript variant X6	CM020938.1	18626765	18629464	1	GO:0009231
LOC100122791	E3 ubiquitin-protein ligase RNF168	CM020938.1	19239711	19247244	1
LOC100680067	uncharacterized LOC100680067, transcript variant X1	CM020938.1	19406231	19456336	1
GeneID_100119045	germ line transcription factor 1	CM020938.1	20265106	20268682	1	GO:0003689
LOC100118086	cell division cycle-associated protein 7	CM020938.1	20440690	20442669	1	GO:0006355
LOC100124085	protein anon-37Cs, transcript variant X1	CM020938.1	21396608	21401191	-1	GO:0016491
LOC100124075	adhesion G protein-coupled receptor A3, transcript variant X1	CM020938.1	21419931	21429351	-1	GO:0005515
LOC100115296	tRNA pseudouridine synthase A	CM020938.1	21561259	21563351	1	GO:0009451
LOC100124015	mitochondrial import receptor subunit TOM40 homolog 1	CM020938.1	21933270	21936396	-1	GO:0005741
LOC100124013	methyltransferase-like protein 5	CM020938.1	21936539	21938179	1	GO:0070876
LOC100123993	protein ERGIC-53	CM020938.1	22008225	22012134	1	GO:0005537
LOC100123980	synaptojanin-1, transcript variant X1	CM020938.1	22027101	22034383	-1	GO:0048488
LOC100123969	beta-arrestin-1, transcript variant X5	CM020938.1	22063224	22074859	-1	GO:0007165
LOC100123935	leucine-rich repeat and calponin homology domain-containing protein, transcript variant X3	CM020938.1	22135465	22159471	1	GO:0005515
LOC100123688	actin-binding LIM protein 2, transcript variant X1	CM020938.1	23102705	23130728	-1	GO:0007010
LOC100680323	uncharacterized LOC100680323, transcript variant X2	CM020938.1	23499561	23514457	1
LOC100680107	uncharacterized LOC100680107, transcript variant X2	CM020938.1	23584332	23589633	-1
LOC100123385	mitochondrial enolase superfamily member 1, transcript variant X1	CM020938.1	23775169	23778727	1	GO:0050023
LOC100679668	uncharacterized LOC100679668	CM020938.1	23805769	23825445	1
LOC100123363	longitudinals lacking, transcript variant X1	CM020938.1	23827034	24108017	1
LOC100123016	KAT8 regulatory NSL complex subunit 3, transcript variant X2	CM020938.1	24369284	24375949	-1
LOC100123004	phospholipid phosphatase 5	CM020938.1	24375769	24378255	1	GO:0046839
LOC100678205	uncharacterized LOC100678205, transcript variant X3	CM020938.1	24688887	24695932	1
LOC100122557	L-threonine 3-dehydrogenase, mitochondrial, transcript variant X3	CM020938.1	25129216	25132856	-1
LOC100122536	protein artichoke, transcript variant X2	CM020938.1	25132981	25151063	1	GO:0005515
LOC100122010	putative ATP-dependent RNA helicase DHX57	CM020938.1	25734819	25740383	1	GO:0005515
LOC103315310	inhibitor of growth protein 3, transcript variant X3	CM020938.1	26169564	26175953	1
LOC100678317	selenocysteine insertion sequence-binding protein 2-like	CM020938.1	26222854	26226327	-1	GO:0035368
LOC100120719	serine/threonine-protein kinase polo, transcript variant X4	CM020938.1	26480916	26485579	-1	GO:0006468
LOC100680477	glycine-rich protein DOT1, transcript variant X2	CM020938.1	26486707	26494150	1
LOC100120456	dnaJ homolog subfamily C member 5, transcript variant X3	CM020938.1	26561764	26572353	-1
LOC100120239	uncharacterized LOC100120239, transcript variant X3	CM020938.1	26628797	26633305	-1
LOC100119702	catenin delta-2, transcript variant X2	CM020938.1	26837030	26856416	1	GO:0005515
LOC100117841	aladin	CM020938.1	27277796	27280289	-1	GO:0005515
LOC100679562	uncharacterized LOC100679562, transcript variant X2	CM020938.1	27914046	27919297	-1	GO:0016021
LOC100115755	glycylpeptide N-tetradecanoyltransferase 2	CM020938.1	28227363	28230822	1	GO:0006499
LOC116417956	uncharacterized LOC116417956	WELF01000060.1	301962	303020	-1
LOC100187594	uncharacterized LOC100187594	CM020934.1	3356171	3362033	-1	GO:0008283
LOC100677950	adenylate kinase isoenzyme 1, transcript variant X1	CM020934.1	3490194	3496416	1
LOC100678847	SH3 domain-containing kinase-binding protein 1	CM020934.1	3497840	3502555	-1	GO:0005515
LOC100115640	serine/threonine-protein kinase 11-interacting protein, transcript variant X2	CM020934.1	5554482	5562370	1	GO:0005515
LOC100118998	eukaryotic translation initiation factor 3 subunit I	CM020934.1	15639695	15642519	-1	GO:0005515
LOC100678464	WD repeat-containing protein 6, transcript variant X1	CM020934.1	22109026	22113450	1	GO:0005515
LOC100114755	RNA-binding protein 33, transcript variant X2	CM020934.1	22816754	22827471	1	GO:0003676
LOC100115209	cell division cycle 42 homolog, transcript variant X3	CM020934.1	24123443	24160949	-1
LOC100678304	uncharacterized LOC100678304	CM020934.1	24866112	24902095	1
LOC100116565	transmembrane protein 214	CM020934.1	24921179	24929937	-1
LOC103317533	valine--tRNA ligase, mitochondrial, transcript variant X3	CM020934.1	30986555	30994209	-1	GO:0006418
LOC100679686	protein PFC0760c-like, transcript variant X1	CM020935.1	1132366	1137369	-1
LOC100118814	TNF receptor-associated factor 4, transcript variant X1	CM020935.1	8646963	8687288	-1	GO:0005515
LOC100119971	heat shock protein 68	CM020935.1	13442752	13445879	1	GO:0140662
LOC100120962	60S ribosomal protein L3	CM020935.1	14267582	14270358	-1	GO:0006412
LOC100121590	proliferating cell nuclear antigen	CM020935.1	15869721	15871905	1	GO:0030337
LOC100678947	transcription factor E2F4	CM020935.1	20774953	20777749	1	GO:0000978
LOC100677829	extensin, transcript variant X3	CM020935.1	29619855	29633114	-1	GO:0003723
LOC100121466	replication factor C subunit 4	CM020935.1	29787293	29789956	-1	GO:0006260
LOC100120653	GMP synthase [glutamine-hydrolyzing], transcript variant X2	CM020935.1	33718642	33725020	1	GO:0003921
LOC100120631	28S ribosomal protein S30, mitochondrial, transcript variant X4	CM020935.1	33724150	33728702	-1	GO:0005739
LOC100116910	protein sel-1 homolog 1	CM020935.1	35076993	35083420	1	GO:0005515
LOC103315667	non-structural maintenance of chromosomes element 1 homolog, transcript variant X2	CM020936.1	2629691	2631536	1	GO:0030915
LOC100122788	spectrin beta chain, non-erythrocytic 1, transcript variant X1	CM020936.1	7398608	7421089	-1	GO:0005515
LOC100121400	aryl hydrocarbon receptor nuclear translocator homolog, transcript variant X7	CM020936.1	8298698	8309753	-1	GO:0006355
LOC100678228	NAD-dependent protein deacylase Sirt4	CM020936.1	10037795	10041038	-1	GO:0034979
LOC100118888	protein lingerer, transcript variant X11	CM020936.1	11016998	11026207	1	GO:0005515
LOC100115453	glucose-6-phosphate 1-epimerase, transcript variant X2	CM020936.1	12585505	12595334	-1	GO:0016853
LOC100122923	cytoplasmic FMR1-interacting protein, transcript variant X2	CM020936.1	16542440	16549200	1	GO:0031267
LOC100122251	la-related protein 1B, transcript variant X3	CM020936.1	17536265	17567900	1
LOC100115425	uncharacterized LOC100115425, transcript variant X2	CM020936.1	20885129	20893119	-1	GO:0006511
LOC100115535	exocyst complex component 6B, transcript variant X2	CM020936.1	20906031	20910314	-1	GO:0090522
LOC100117136	putative helicase mov-10-B.1, transcript variant X1	CM020936.1	21320771	21325861	1	GO:0035194
LOC100117286	FGFR1 oncogene partner 2 homolog, transcript variant X1	CM020936.1	21335194	21337411	1
LOC100118801	spondin-1, transcript variant X5	CM020936.1	21710990	21717259	-1
LOC100119583	adenylate cyclase type 9, transcript variant X2	CM020936.1	23206852	23217058	1	GO:0016849
GeneID_100120122	structural maintenance of chromosomes 1A	CM020936.1	23314047	23320826	-1	GO:0005515
LOC100121239	probable phosphorylase b kinase regulatory subunit alpha, transcript variant X2	CM020936.1	23815576	23821806	1	GO:0005977
LOC100121279	uncharacterized LOC100121279	CM020936.1	23823386	23830823	1
LOC100121450	DNA polymerase theta, transcript variant X1	CM020936.1	23888219	23896871	-1	GO:0003887
LOC100122146	mediator of RNA polymerase II transcription subunit 25, transcript variant X1	CM020936.1	24118121	24122774	-1
LOC100117401	ras-related protein Rab-11A	CM020936.1	24227374	24233368	-1	GO:0005525
LOC100123349	protein phosphatase 1B, transcript variant X5	CM020937.1	387532	397302	1	GO:0030145
LOC100122373	probable RNA helicase armi	CM020937.1	1662506	1667770	1	GO:0035194
LOC100120770	glycine-rich cell wall structural protein 1.8, transcript variant X1	CM020937.1	2678098	2683350	-1	GO:0003676
LOC100117343	nucleoporin SEH1, transcript variant X3	CM020937.1	4222465	4226193	1	GO:0005515
LOC100116648	histone-lysine N-methyltransferase, H3 lysine-79 specific, transcript variant X5	CM020937.1	4700187	4712908	1	GO:0031151
LOC100118473	retinoic acid receptor RXR-alpha-B, transcript variant X2	CM020937.1	5401781	5406640	1	GO:0003707
LOC100115992	venom acid phosphatase-like	CM020937.1	7722030	7760622	1	GO:0005515
LOC100116245	condensin complex subunit 3	CM020937.1	7777646	7781381	1	GO:0000796
LOC100117604	mitogen-activated protein kinase kinase kinase 11, transcript variant X8	CM020937.1	8296570	8331052	1	GO:0006468
LOC100114149	uncharacterized LOC100114149, transcript variant X2	CM020937.1	14321091	14338768	-1
LOC100680450	zinc finger CCHC domain-containing protein 7, transcript variant X3	CM020937.1	26200628	26204557	1	GO:0008270
LOC100120642	integrator complex subunit 9	CM020937.1	31156134	31159100	-1	GO:0016180
LOC100116861	V-type proton ATPase subunit B	CM020937.1	32655174	32660028	1	GO:1902600
LOC100123153	protein mini spindles, transcript variant X1	CM020938.1	2498250	2508318	1	GO:0061863
LOC100123339	receptor expression-enhancing protein 5	CM020938.1	2837876	2841180	1	GO:0016021
LOC100119730	alpha/beta hydrolase domain-containing protein 17B	CM020938.1	5247038	5255163	1
LOC100123322	peptidyl-prolyl cis-trans isomerase sig-7	CM020938.1	6239637	6241877	1	GO:0000413
LOC100121658	argininosuccinate lyase, transcript variant X1	CM020938.1	7304562	7309220	1	GO:0042450
LOC100124026	baculoviral IAP repeat-containing protein 5	CM020938.1	9442504	9445496	-1
GeneID_100124112	polymerase (DNA directed), eta	CM020938.1	10048303	10051447	1	GO:0003684
LOC100124213	segment polarity protein dishevelled homolog, transcript variant X14	CM020938.1	11607816	11624145	1	GO:0005515
LOC100120432	rho GDP-dissociation inhibitor 2, transcript variant X3	CM020938.1	12697310	12701218	-1	GO:0005094
LOC100679532	inositol-pentakisphosphate 2-kinase, transcript variant X5	CM020938.1	13607826	13733142	-1	GO:0035299
LOC100680025	dynein regulatory complex subunit 2, transcript variant X2	CM020938.1	19792573	19796376	-1	GO:0005858
LOC100124058	protein phosphatase PP2A 55 kDa regulatory subunit, transcript variant X11	CM020938.1	21503072	21540589	-1	GO:0005515
LOC100123997	putative transcription factor capicua, transcript variant X8	CM020938.1	21972889	21985312	1
LOC100123938	protein abrupt	CM020938.1	22131777	22134900	1	GO:0005515
LOC100123755	heat shock factor binding protein 1-like	CM020938.1	22892055	22893036	1	GO:0003714
LOC100678189	39S ribosomal protein L35, mitochondrial	CM020938.1	23274555	23275709	1	GO:0006412
LOC100122820	methionine--tRNA ligase, mitochondrial, transcript variant X2	CM020938.1	24846694	24851692	-1	GO:0006418
LOC100122605	hypoxia up-regulated protein 1, transcript variant X4	CM020938.1	25108490	25116288	-1	GO:0140662
LOC100122133	1-phosphatidylinositol 3-phosphate 5-kinase, transcript variant X2	CM020938.1	25670780	25681518	-1	GO:0000285
LOC100118812	fukutin-related protein	CM020938.1	27112831	27116631	-1
LOC100118553	myeloid differentiation primary response protein MyD88-A	CM020938.1	27169296	27171876	-1	GO:0005515
LOC100117961	cytochrome c oxidase assembly factor 7 homolog, transcript variant X1	CM020938.1	27261918	27266395	1	GO:0005515
LOC100117494	tyrosine-protein kinase transmembrane receptor Ror2	CM020935.1	2702107	2706009	-1	GO:0006468
LOC100118626	protein enabled, transcript variant X3	CM020935.1	8701580	8720782	1	GO:0046907
LOC100120448	elongator complex protein 3, transcript variant X2	CM020935.1	23045731	23048293	1	GO:0016407
LOC100117727	protein Aster-B, transcript variant X5	CM020935.1	34867149	34875720	1
LOC100119410	breast carcinoma-amplified sequence 3 homolog, transcript variant X2	CM020936.1	19480417	19493988	1	GO:0005515
LOC100120807	MOB kinase activator-like 1, transcript variant X3	CM020936.1	20227202	20235068	1
LOC100122586	UTP--glucose-1-phosphate uridylyltransferase, transcript variant X1	CM020937.1	1552014	1557319	-1	GO:0070569
LOC100117806	kinesin 6	CM020937.1	8337185	8341693	-1	GO:0003777
LOC100117187	ribosomal protein S6 kinase 2 beta	CM020937.1	14409789	14414790	-1	GO:0006468
LOC100117554	survivin 1, transcript variant X2	CM020937.1	25609832	25637351	-1	GO:0032465
LOC100122613	protein-cysteine N-palmitoyltransferase Rasp, transcript variant X2	CM020937.1	30313962	30317503	-1
LOC100679230	formin-J, transcript variant X5	CM020938.1	11812824	11826059	-1
LOC100120282	putative peroxisomal biogenesis factor 10, transcript variant X1	CM020934.1	658292	660736	-1
LOC100121730	ER membrane protein complex subunit 8/9 homolog	CM020934.1	1195157	1196457	1	GO:0072546
LOC100118535	uncharacterized protein LOC100118535	CM020934.1	10670732	10673622	-1
LOC100680053	male-specific lethal 1 homolog, transcript variant X2	CM020934.1	28659877	28667780	1	GO:0072487
LOC100122476	phospholipase A-2-activating protein, transcript variant X4	CM020934.1	33770468	33779350	1	GO:0043130
LOC100680473	uncharacterized protein DDB_G0286591, transcript variant X2	CM020935.1	29728795	29737403	-1
LOC100122825	PH-interacting protein, transcript variant X1	CM020936.1	7369854	7382630	-1	GO:0005515
LOC100118660	116 kDa U5 small nuclear ribonucleoprotein component, transcript variant X4	CM020936.1	23063515	23067871	-1	GO:0005525
LOC100118215	leishmanolysin-like peptidase, transcript variant X6	CM020937.1	17692841	17953708	-1	GO:0006508
LOC100122371	translation initiation factor eIF-2B subunit delta, transcript variant X1	CM020937.1	27581903	27585448	-1	GO:0044237
LOC100121515	nuclear pore complex protein Nup155, transcript variant X1	CM020938.1	299658	306240	-1	GO:0005515
LOC100679728	transcription initiation factor TFIID subunit 3, transcript variant X5	CM020938.1	4030777	4038576	1
LOC100124114	protein FAM98B, transcript variant X2	CM020938.1	10051227	10055106	-1
LOC100117060	histone H3.3A, transcript variant X1	CM020934.1	3542519	3545144	1	GO:0030527
LOC100121138	speckle-type POZ protein-like	CM020935.1	1416186	1417606	1	GO:0005515
LOC100116180	CSC1-like protein 2, transcript variant X2	CM020935.1	2427715	2436071	-1	GO:0005227
LOC100118991	putative phospholipase B-like lamina ancestor, transcript variant X2	CM020935.1	8614752	8634301	1	GO:0004620
LOC100679653	serine-rich adhesin for platelets, transcript variant X2	CM020935.1	9334048	9340575	1
LOC100118094	protein lethal(2)essential for life-like, transcript variant X2	CM020935.1	15147133	15148941	-1	GO:0046872
LOC100122553	E3 ubiquitin-protein ligase RNF144A, transcript variant X2	CM020935.1	16879780	16888915	-1	GO:0016567
LOC100118563	arginine/serine-rich coiled-coil protein 2, transcript variant X1	CM020936.1	10018189	10022689	1
LOC100122466	uncharacterized LOC100122466, transcript variant X23	CM020936.1	24321303	24371656	1
LOC100115542	NGFI-A-binding protein homolog, transcript variant X4	CM020937.1	16359209	16373198	-1
LOC100115582	daple-like protein, transcript variant X2	CM020937.1	16374207	16379652	-1	GO:0030705
LOC100119821	histone deacetylase 6, transcript variant X9	CM020937.1	19046030	19052569	-1	GO:0008270
LOC100115455	DNA (cytosine-5)-methyltransferase PliMCI	CM020937.1	22436775	22443125	1	GO:0090116
LOC100123474	DNA-directed RNA polymerase III subunit RPC2	CM020937.1	29461450	29466192	-1	GO:0032549
LOC100122348	solute carrier family 26 member 6, transcript variant X1	CM020938.1	1397497	1402049	-1	GO:0055085
LOC100114855	nascent polypeptide-associated complex subunit alpha, transcript variant X1	CM020938.1	22281114	22283453	1	GO:0005854
LOC100121634	Hermansky-Pudlak syndrome 1 protein homolog	CM020938.1	26103098	26106867	-1	GO:0016192
LOC100118425	TBC1 domain family member 22B, transcript variant X2	CM020934.1	236124	241916	-1
LOC100123948	activated Cdc42 kinase-like	CM020934.1	37290260	37305518	-1	GO:0006468
LOC100118048	tyrosine-protein kinase Shark	CM020935.1	92352	96296	-1	GO:0006468
LOC100122994	E3 ubiquitin-protein ligase SMURF2	CM020936.1	2809108	2820513	-1	GO:0005515
LOC100123574	splicing factor 3A subunit 1	CM020936.1	5962608	5966406	-1	GO:0005515
LOC100678917	myosin heavy chain, embryonic smooth muscle isoform, transcript variant X1	CM020936.1	21711537	21724299	1
LOC100122273	transcriptional adapter 3-B	CM020936.1	24195838	24198933	1
LOC100677978	uncharacterized LOC100677978	CM020936.1	24436492	24441518	1
LOC100680174	uncharacterized LOC100680174, transcript variant X2	CM020938.1	9453670	9461825	-1
LOC107981125	uncharacterized LOC107981125	CM020938.1	23501413	23502425	1
LOC100122189	protein KRI1 homolog	CM020938.1	25637517	25641056	-1
LOC100678719	trypsin-1-like, transcript variant X1	CM020934.1	7730889	7736099	1	GO:0006388
LOC100121541	uncharacterized LOC100121541, transcript variant X1	CM020934.1	33387899	33391550	-1	GO:0016021
LOC100122689	ubiquitin carboxyl-terminal hydrolase 5, transcript variant X7	CM020935.1	6436450	6440271	-1	GO:0005515
LOC100123491	Golgi reassembly-stacking protein 2	CM020935.1	11108293	11111140	1	GO:0005515
LOC103315654	uncharacterized LOC103315654	CM020936.1	899907	903619	-1
LOC100119484	cytoplasmic polyadenylation element-binding protein 1, transcript variant X3	CM020937.1	6814199	6822601	1	GO:0045182
LOC100120418	phosrestin-2, transcript variant X2	CM020937.1	31255126	31261128	-1	GO:0007030
LOC100114468	slowmo, transcript variant X2	CM020938.1	16314559	16334055	1	GO:0005758
LOC100116054	conserved oligomeric Golgi complex subunit 7, transcript variant X1	CM020934.1	22369313	22375138	-1	GO:0006886
LOC100122420	host cell factor, transcript variant X1	CM020936.1	7784087	7792922	1	GO:0005515
GeneID_100169978	splicing factor, arginine/serine-rich 16	CM020937.1	26192085	26196732	-1
LOC100121301	WD repeat-containing protein 44, transcript variant X1	CM020938.1	4295996	4304250	-1	GO:0005515
LOC100679914	collagen alpha-1(III) chain, transcript variant X1	CM020938.1	8318021	8327065	-1
LOC100122242	protein HGH1 homolog	CM020936.1	1993979	1995964	-1
LOC100116897	serine/threonine-protein phosphatase 4 catalytic subunit, transcript variant X2	CM020934.1	8184951	8187790	-1	GO:0004721
LOC100123124	GTP-binding protein 1, transcript variant X6	CM020935.1	12140831	12146434	-1	GO:0005525
LOC103315544	E3 ubiquitin-protein ligase RNF25, transcript variant X2	CM020938.1	18091278	18095997	1	GO:0005515
LOC100679569	F-box/LRR-repeat protein fbxl-1, transcript variant X3	CM020935.1	24918190	24923052	-1	GO:0005515
LOC100114612	uncharacterized LOC100114612	CM020934.1	12510983	12516853	-1
LOC100121153	traB domain-containing protein, transcript variant X1	CM020934.1	14919056	14923324	-1
LOC100121259	YTH domain-containing protein 1, transcript variant X1	CM020934.1	33053339	33059005	1	GO:0003723
LOC100114772	40S ribosomal protein S7, transcript variant X1	CM020934.1	35744435	35746397	1	GO:0006412
LOC100119417	RNA-binding protein 5, transcript variant X2	CM020935.1	3349635	3355353	-1	GO:0003676
LOC100120144	uncharacterized protein C05D11.1	CM020935.1	14769987	14775310	1	GO:0003824
LOC100677801	uncharacterized LOC100677801, transcript variant X9	CM020935.1	31544284	31592749	-1
LOC100123596	inositol 1,4,5-trisphosphate receptor, transcript variant X8	CM020936.1	5922687	5956761	-1	GO:0070679
LOC100120725	splicing factor U2AF 50 kDa subunit	CM020936.1	9011432	9016545	1	GO:0006397
LOC100123659	atlastin, transcript variant X6	CM020937.1	29249086	29258214	1	GO:0016021
LOC100123024	uncharacterized LOC100123024, transcript variant X1	CM020938.1	2346580	2351728	1	GO:0036211
LOC100118825	UPF0160 protein MYG1, mitochondrial, transcript variant X1	CM020934.1	26714565	26717063	1
LOC100117669	recombining binding protein suppressor of hairless, transcript variant X5	CM020935.1	209100	214919	-1
LOC100680400	nuclear receptor coactivator 2, transcript variant X3	CM020935.1	3397506	3514234	1	GO:0030374
LOC100118500	transport and Golgi organization protein 1, transcript variant X2	CM020935.1	27709203	27716397	-1	GO:0005515
LOC100117211	WD repeat domain phosphoinositide-interacting protein 4	CM020936.1	21328972	21331235	-1	GO:0005515
LOC100113839	WD repeat-containing protein 61	CM020936.1	21739303	21741276	-1	GO:0005515
LOC100121004	probable arginine--tRNA ligase, cytoplasmic, transcript variant X2	CM020936.1	23740414	23743351	-1	GO:0006418
LOC100123217	1-phosphatidylinositol 4,5-bisphosphate phosphodiesterase gamma-1	CM020937.1	26746351	26753958	1	GO:0005515
LOC100114465	ras-related protein Rab-1A	CM020937.1	30380624	30385314	-1	GO:0005525
LOC100121836	glycerol-3-phosphate acyltransferase 3, transcript variant X3	CM020938.1	7235055	7244627	1	GO:0016021
LOC100121205	poly [ADP-ribose] polymerase	CM020938.1	18210675	18216170	-1	GO:0003950
LOC100122713	eukaryotic translation initiation factor 3 subunit J	CM020938.1	19192294	19197289	-1	GO:0001732
LOC100114985	26S proteasome non-ATPase regulatory subunit 1	CM020938.1	22035609	22040983	1	GO:0000502
LOC100118133	trehalase, transcript variant X6	CM020934.1	175005	201476	-1
LOC103315463	short/branched chain specific acyl-CoA dehydrogenase, mitochondrial	CM020934.1	212706	218991	-1	GO:0003995
LOC100677881	GATA zinc finger domain-containing protein 24	CM020934.1	427460	430398	-1
LOC100680187	putative ankyrin repeat protein RF_0381	CM020934.1	2263931	2266400	-1	GO:0005515
LOC100123563	Fanconi anemia group M protein	CM020934.1	2803083	2809036	1	GO:0043138
LOC100123602	glutamate dehydrogenase, mitochondrial	CM020934.1	2842508	2849799	-1	GO:0016639
LOC100123620	golgin-45, transcript variant X1	CM020934.1	2861964	2865335	1	GO:0007030
LOC100123789	ubiquitin carboxyl-terminal hydrolase 22	CM020934.1	3305854	3309934	-1	GO:0036459
LOC100123795	protein asunder, transcript variant X1	CM020934.1	3322530	3325559	-1
LOC100116902	40S ribosomal protein SA	CM020934.1	3325035	3328104	1	GO:0022627
LOC100123857	DNA-directed RNA polymerase III subunit RPC7-like, transcript variant X1	CM020934.1	3492084	3493761	-1	GO:0006383
LOC100116555	TM2 domain-containing protein CG11103, transcript variant X4	CM020934.1	4149384	4152119	-1	GO:0016021
LOC100117045	28 kDa heat- and acid-stable phosphoprotein	CM020934.1	5204096	5206998	1
LOC100117001	crossover junction endonuclease MUS81, transcript variant X2	CM020934.1	5207117	5210419	1	GO:0008821
LOC100114254	exosome complex exonuclease RRP44	CM020934.1	5216501	5222392	1	GO:0004540
GeneID_100119117	S phase kinase associated protein 1	CM020934.1	6383537	6386180	-1	GO:0006511
LOC100115835	E3 ubiquitin-protein ligase RNF181, transcript variant X2	CM020934.1	7531449	7532785	-1
LOC100115747	UBX domain-containing protein 7	CM020934.1	7541989	7546320	-1	GO:0005515
LOC100120919	uncharacterized LOC100120919, transcript variant X5	CM020934.1	8936223	8967606	-1
LOC100120752	F-actin-monooxygenase Mical, transcript variant X8	CM020934.1	8990099	9052252	-1
LOC100678264	zinc finger BED domain-containing protein 1, transcript variant X2	CM020934.1	10762997	10766715	1	GO:0046983
LOC100113933	tuftelin-interacting protein 11, transcript variant X1	CM020934.1	11110865	11114987	-1	GO:0000390
[truncated: 296 more rows]

## Sheet: Supplemental Table S2 Hyper-M
ensembl_gene_id	description	chromosome_name	start_position	end_position	strand	go_id
LOC100122792	popeye domain-containing protein 3, transcript variant X14	CM020934.1	2206937	2217587	-1	GO:0016021
LOC100122934	probable proline--tRNA ligase, mitochondrial, transcript variant X2	CM020934.1	2251597	2254317	-1	GO:0006418
GeneID_100123049	cytochrome P450 4AB17	CM020934.1	2287342	2290200	-1	GO:0005506
LOC100123673	26S proteasome non-ATPase regulatory subunit 6	CM020934.1	2949722	2951844	-1	GO:0030234
LOC100123745	serine/threonine kinase 40, transcript variant X2	CM020934.1	3187080	3191327	-1	GO:0006468
LOC100123802	abscission/NoCut checkpoint regulator, transcript variant X1	CM020934.1	3329888	3332707	1	GO:0046872
LOC100677819	uncharacterized LOC100677819, transcript variant X1	CM020934.1	5761728	5766170	-1	GO:0016310
LOC100120072	probable tRNA (guanine(26)-N(2))-dimethyltransferase	CM020934.1	6480829	6483202	1	GO:0004809
LOC100117323	merlin, transcript variant X5	CM020934.1	10956418	10960545	1	GO:0008092
LOC116416432	caltractin, transcript variant X2	CM020934.1	11747936	11749951	-1	GO:0005509
LOC100679854	leucine-rich repeat-containing protein 59	CM020934.1	15544103	15546351	-1	GO:0005515
LOC100121381	proton-coupled amino acid transporter-like protein pathetic, transcript variant X2	CM020934.1	15593823	15605713	-1
LOC100121672	serine/threonine-protein kinase STK11, transcript variant X4	CM020934.1	15907094	15911998	-1	GO:0006468
LOC100122327	calponin homology domain-containing protein DDB_G0272472	CM020934.1	16221005	16226926	1	GO:0006468
LOC100114569	PHD finger protein rhinoceros, transcript variant X2	CM020934.1	22789921	22801834	-1	GO:0031213
LOC100114643	serine/threonine-protein phosphatase 6 regulatory subunit 3, transcript variant X1	CM020934.1	22806502	22812432	-1	GO:0019903
LOC100119428	protein Jumonji, transcript variant X7	CM020934.1	28753949	28765234	1	GO:0003677
LOC100119492	solute carrier family 35 member C2, transcript variant X1	CM020934.1	28765228	28770887	-1
LOC100123398	mitochondrial coenzyme A transporter SLC25A42, transcript variant X2	CM020934.1	34912215	34916281	-1	GO:0055085
LOC100117050	uncharacterized LOC100117050, transcript variant X3	CM020934.1	37399214	37403082	-1	GO:0003677
LOC100116519	cell division cycle 42 homolog	CM020935.1	99203	101460	1	GO:0007264
LOC100117036	chitinase-3-like protein 2	CM020935.1	2584893	2596453	-1	GO:0008061
GeneID_100117406	cytochrome c oxidase subunit IV isoform 1	CM020935.1	2697906	2700112	-1	GO:0006123
LOC100119170	mitochondrial Rho GTPase, transcript variant X10	CM020935.1	3302081	3307107	-1	GO:0031307
LOC100122927	mediator of RNA polymerase II transcription subunit 16	CM020935.1	6606245	6610129	-1	GO:0005515
LOC100123005	fanconi-associated nuclease 1, transcript variant X3	CM020935.1	6749098	6753007	-1	GO:0036297
LOC100119344	glycerol kinase-like, transcript variant X1	CM020935.1	8471628	8475650	-1	GO:0006072
LOC100680148	tudor and KH domain-containing protein homolog, transcript variant X2	CM020935.1	10777908	10792583	-1	GO:0003676
LOC100123553	transformation/transcription domain-associated protein, transcript variant X2	CM020935.1	11029452	11050900	1	GO:0005515
LOC100122000	protein unc-119 homolog, transcript variant X2	CM020935.1	13479063	13481246	-1	GO:0007399
LOC100121463	kinase suppressor of Ras 2, transcript variant X1	CM020935.1	15697425	15703065	-1	GO:0006468
LOC100116611	uncharacterized LOC100116611	CM020935.1	20354881	20366828	-1	GO:0003824
LOC100120045	serine/threonine-protein phosphatase 6 catalytic subunit, transcript variant X1	CM020935.1	29032319	29042384	-1	GO:0016787
LOC100121519	glycosylated lysosomal membrane protein B	CM020935.1	29867157	29870905	-1	GO:0016021
LOC100121097	ATP-dependent RNA helicase DDX24	CM020935.1	31795946	31799064	1	GO:0003724
LOC100120675	WD repeat-containing protein 82, transcript variant X2	CM020935.1	32206817	32210247	1	GO:0005515
LOC100120015	T-cell activation inhibitor, mitochondrial, transcript variant X1	CM020935.1	32472391	32475788	-1
LOC100119859	reticulocalbin-2	CM020935.1	34044458	34047012	-1	GO:0005509
LOC100116594	WD repeat-containing protein 37	CM020935.1	35106916	35110472	-1	GO:0005515
LOC100122917	mitochondrial ornithine transporter 1, transcript variant X2	CM020936.1	2751191	2759270	-1	GO:0016021
LOC100118555	molybdenum cofactor biosynthesis protein 1, transcript variant X3	CM020936.1	4071209	4075258	-1
LOC100121284	protein odd-skipped-related 2, transcript variant X3	CM020936.1	5533415	5548184	1
LOC100121640	COP9 signalosome complex subunit 1	CM020936.1	8245127	8247682	-1	GO:0000338
LOC100120134	splicing factor, suppressor of white-apricot homolog, transcript variant X5	CM020936.1	9129699	9134427	-1	GO:0006396
LOC100115387	protein disulfide-isomerase A3	CM020936.1	12579168	12585415	1	GO:0003756
LOC100117640	general transcription and DNA repair factor IIH helicase subunit XPB	CM020936.1	14211000	14215742	-1	GO:0006289
LOC100118842	transcription factor SPT20 homolog	CM020936.1	19361853	19369169	1	GO:0000124
LOC100119023	inorganic phosphate cotransporter, transcript variant X1	CM020936.1	19396743	19414074	-1	GO:0016021
LOC100678824	uncharacterized LOC100678824, transcript variant X7	CM020936.1	20072774	20090788	1
LOC100679400	WD repeat-containing protein 36	CM020936.1	20144939	20148296	-1	GO:0005515
LOC100679494	titin, transcript variant X1	CM020936.1	20215487	20223264	-1	GO:0005515
LOC100679202	myb-like protein X, transcript variant X2	CM020936.1	22315301	22325530	1	GO:0008270
LOC100117184	DNA topoisomerase 3-beta-1	CM020936.1	24169186	24173616	1	GO:0003916
LOC100122844	gem-associated protein 5	CM020936.1	24600626	24606095	1	GO:0005515
LOC100114751	electron transfer flavoprotein subunit beta	CM020937.1	102637	104900	1	GO:0009055
LOC103316962	neurochondrin homolog	CM020937.1	1174080	1178854	1
LOC100123007	cullin-3, transcript variant X4	CM020937.1	1273387	1279720	1	GO:0031625
LOC100122328	LETM1 domain-containing protein 1	CM020937.1	1686847	1689641	1	GO:0043022
LOC100121915	uncharacterized LOC100121915, transcript variant X2	CM020937.1	1900788	1903724	-1
LOC100113994	50S ribosomal protein L27, transcript variant X1	CM020937.1	3044315	3050184	1	GO:0006412
LOC116417213	embryonic polarity protein dorsal, transcript variant X2	CM020937.1	3830703	3843468	-1	GO:0006355
LOC100679542	titin, transcript variant X1	CM020937.1	5342280	5364253	1	GO:0005515
LOC100120735	dihydrolipoyllysine-residue succinyltransferase component of 2-oxoglutarate dehydrogenase complex, mitochondrial, transcript variant X1	CM020937.1	5620963	5624640	1	GO:0004149
LOC100679961	serine/arginine repetitive matrix protein 2	CM020937.1	5663728	5668855	-1
LOC100679262	uncharacterized LOC100679262, transcript variant X1	CM020937.1	8516324	8521596	1	GO:0005634
LOC100117492	gamma-tubulin complex component 5, transcript variant X1	CM020937.1	10451319	10457879	-1	GO:0000226
LOC107981702	phosphatidylserine synthase 1, transcript variant X5	CM020937.1	10508424	10516678	-1	GO:0006659
LOC100680390	uncharacterized LOC100680390, transcript variant X1	CM020937.1	10577550	10579596	-1
LOC100116785	NSFL1 cofactor p47	CM020937.1	10586584	10588658	-1	GO:0005515
LOC100679944	uncharacterized LOC100679944, transcript variant X2	CM020937.1	10852847	10860502	1
LOC100119692	WD repeat-containing protein 20, transcript variant X6	CM020937.1	12573456	12581324	-1	GO:0005515
LOC100114689	uncharacterized LOC100114689	CM020937.1	16123895	16137001	-1	GO:0000281
LOC103316058	uncharacterized LOC103316058, transcript variant X2	CM020937.1	16966657	16969458	1
LOC100677858	uncharacterized LOC100677858	CM020937.1	17594958	17596915	1
LOC100121132	ras-related protein Rab6, transcript variant X2	CM020937.1	20553506	20562578	1	GO:0005525
LOC100123277	F-box/WD repeat-containing protein 4	CM020937.1	26711254	26715710	1	GO:0005515
LOC100121814	F-box only protein 28, transcript variant X5	CM020937.1	27915030	27924845	1	GO:0005515
LOC100678150	ectonucleoside triphosphate diphosphohydrolase 5, transcript variant X2	CM020937.1	27952258	27956185	-1	GO:0016021
LOC100123656	FK506-binding protein-like	CM020937.1	29256995	29259162	-1	GO:0005515
LOC100122346	cyclin-dependent kinase 13-like, transcript variant X1	CM020937.1	30521463	30525761	-1
LOC100119604	putative zinc finger protein 840, transcript variant X1	CM020937.1	31453801	31458661	-1
LOC100121971	SWI/SNF complex subunit SMARCC2	CM020938.1	442418	448114	-1	GO:0005515
LOC100122005	eukaryotic peptide chain release factor GTP-binding subunit ERF3A, transcript variant X4	CM020938.1	457237	464915	1	GO:0006415
LOC100680010	uncharacterized LOC100680010	CM020938.1	2930476	2933972	1
LOC100121281	synaptic functional regulator FMR1, transcript variant X8	CM020938.1	4304474	4313806	1	GO:0006417
LOC100119829	methyltransferase-like protein 25, transcript variant X2	CM020938.1	5238579	5241145	-1
LOC100122892	nucleoporin NUP188 homolog	CM020938.1	6583684	6592642	1	GO:0017056
LOC100121918	testicular acid phosphatase homolog	CM020938.1	7220942	7223279	1	GO:0003993
GeneID_100121641	cyclic-AMP response element binding protein	CM020938.1	7307125	7313722	-1	GO:0005515
LOC100122138	gamma-glutamyl cyclotransferase-like venom protein	CM020938.1	18579713	18591913	1	GO:0003839
LOC100123767	uncharacterized LOC100123767	CM020938.1	22880015	22886502	-1	GO:0005515
LOC100122630	vam6/Vps39-like protein	CM020938.1	25102817	25107767	-1	GO:0005515
LOC100115629	cation-transporting ATPase 13A2, transcript variant X2	CM020938.1	28240544	28251932	1	GO:0140358
LOC116417957	uncharacterized LOC116417957, transcript variant X2	WELF01000060.1	37551	283592	-1	GO:0043565
LOC100123928	RNA cytidine acetyltransferase, transcript variant X4	CM020934.1	3673221	3677009	-1	GO:0016072
LOC100677960	serine/threonine-protein phosphatase 6 regulatory ankyrin repeat subunit C, transcript variant X1	CM020934.1	3832840	3840440	1	GO:0005515
LOC100114675	serine/threonine-protein kinase SMG1, transcript variant X7	CM020934.1	5681153	5701013	-1	GO:0005515
GeneID_100170020	negative elongation factor D	CM020934.1	10667206	10670524	-1	GO:0045892
LOC100113924	bax inhibitor 1	CM020935.1	3233866	3236782	-1	GO:0043066
LOC100120349	leucine-rich repeat protein soc-2 homolog	CM020935.1	32391072	32398585	1	GO:0005515
LOC100115293	protein CLP1 homolog	CM020935.1	35066165	35068457	1	GO:0051731
LOC100116516	FAS-associated factor 1	CM020936.1	10634548	10639352	-1	GO:0005515
LOC100115104	enhancer of mRNA-decapping protein 3, transcript variant X5	CM020936.1	12464112	12468565	-1	GO:0031087
LOC100121947	dedicator of cytokinesis protein 2, transcript variant X2	CM020937.1	1887061	1898698	1	GO:0005515
LOC100119755	vacuolar protein sorting-associated protein 13B, transcript variant X3	CM020937.1	19054111	19071468	-1
LOC100679965	uncharacterized LOC100679965, transcript variant X3	CM020937.1	30451083	30454492	-1
LOC100123671	DCN1-like protein 4, transcript variant X15	CM020934.1	2943106	2949403	-1
LOC100114651	DDB1- and CUL4-associated factor 11, transcript variant X2	CM020934.1	12520834	12524727	-1	GO:0005515
LOC100120295	uncharacterized LOC100120295, transcript variant X10	CM020937.1	20104217	20114153	1	GO:0005639
LOC100124194	F-box only protein 9, transcript variant X2	CM020938.1	11176901	11179748	-1	GO:0005515
LOC100120475	rho GTPase-activating protein 44, transcript variant X2	CM020938.1	27486	32817	1	GO:0005515
LOC100123743	beta-sarcoglycan	CM020938.1	22899191	22900931	-1	GO:0007517
LOC100680361	armadillo repeat-containing protein 5, transcript variant X2	CM020935.1	10041912	10047097	1	GO:0005515
LOC100122799	protein Hook homolog 3	CM020936.1	7389338	7392178	-1	GO:0005515

## Sheet: Supplemental Table S3 Hypo-M
ensembl_gene_id	description	chromosome_name	start_position	end_position	strand	go_id
LOC100679056	transcription factor SPT20 homolog, transcript variant X2	CM020934.1	671839	679222	1	GO:0034454
LOC100122916	anaphase-promoting complex subunit 1, transcript variant X1	CM020934.1	2242218	2250621	-1	GO:0005680
LOC100123036	RNA polymerase-associated protein CTR9 homolog	CM020934.1	2282093	2287441	1	GO:0005515
LOC100680428	uncharacterized LOC100680428	CM020934.1	3067190	3074690	1
GeneID_100115256	polo-like kinase 4	CM020934.1	7572253	7575852	1	GO:0006468
LOC100116941	HBS1-like protein	CM020934.1	8155627	8160993	1	GO:0005525
LOC100678543	DNA-directed RNA polymerase I subunit RPA43	CM020934.1	10459930	10462818	1	GO:0006352
LOC100117587	neuralized-like protein 4, transcript variant X2	CM020934.1	10916187	10924934	1
LOC100113669	interferon-related developmental regulator 2, transcript variant X2	CM020934.1	12760399	12765604	-1
LOC100120560	proteasome subunit beta type-6	CM020934.1	14750766	14752096	1	GO:0005839
LOC100121653	integrator complex subunit 1	CM020934.1	15892182	15900347	-1	GO:0034474
LOC100119766	bromodomain-containing protein DDB_G0280777, transcript variant X5	CM020934.1	26591597	26714084	1	GO:0008061
LOC100116176	E3 ubiquitin-protein ligase Topors, transcript variant X2	CM020934.1	30218761	30224667	-1	GO:0046872
LOC100123910	kelch-like ECH-associated protein 1B, transcript variant X11	CM020934.1	37093573	37100289	-1	GO:0005515
LOC100117530	protein yippee-like 5, transcript variant X2	CM020935.1	2706196	2709676	-1
LOC100113823	uncharacterized LOC100113823, transcript variant X2	CM020935.1	2845442	2850106	-1
LOC100121928	mitogen-activated protein kinase kinase kinase kinase 5, transcript variant X7	CM020935.1	5185867	5195640	-1	GO:0006468
LOC100122190	protein SMG7, transcript variant X3	CM020935.1	5320456	5327690	1	GO:0005515
LOC100117821	zinc finger protein 37	CM020935.1	7767459	7777428	1
LOC100123867	D-glucuronyl C5-epimerase B	CM020935.1	10059641	10063553	1	GO:0015012
LOC100123814	ubiquitin conjugation factor E4 A, transcript variant X1	CM020935.1	10263362	10268493	-1	GO:0000151
LOC100114652	general transcription factor IIH subunit 2, transcript variant X4	CM020935.1	20740800	20743939	1	GO:0005675
LOC100121088	ankyrin repeat domain-containing protein 13D, transcript variant X2	CM020935.1	23403140	23408444	-1	GO:0005515
LOC103315835	uncharacterized LOC103315835, transcript variant X2	CM020935.1	32819046	32833311	-1
LOC100118733	transcription factor GAGA, transcript variant X2	CM020935.1	34624330	34631754	-1
LOC100118098	serine-threonine kinase receptor-associated protein	CM020936.1	58949	61241	-1	GO:0005515
LOC100120372	leucine-rich repeat kinase, transcript variant X1	CM020936.1	498572	510336	1	GO:0006468
LOC100122336	inhibitor of nuclear factor kappa-B kinase subunit epsilon	CM020936.1	2251890	2255950	1	GO:0006468
LOC100122935	suppressor of variegation 4-20, transcript variant X2	CM020936.1	2756996	2768221	1	GO:0034772
LOC103316756	nipped-B-like protein	CM020936.1	4734526	4745132	1	GO:0061780
LOC100118122	phosphatidylinositol transfer protein alpha isoform	CM020936.1	6017395	6022365	-1	GO:0015914
LOC100120335	ataxin-2 homolog, transcript variant X13	CM020936.1	9099733	9107980	1	GO:0003723
LOC100120356	28S ribosomal protein S9, mitochondrial	CM020936.1	11784923	11807564	1	GO:0006412
LOC100119409	7-methylguanosine phosphate-specific 5'-nucleotidase-like	CM020936.1	14762652	14765957	1	GO:0008253
LOC100679075	DNA-dependent protein kinase catalytic subunit	CM020936.1	20091222	20106727	1	GO:0005515
LOC100120651	chromatin assembly factor 1 subunit B	CM020936.1	20134352	20137371	-1	GO:0006335
LOC100121098	uncharacterized LOC100121098, transcript variant X2	CM020936.1	20352025	20374233	1
LOC100122323	uncharacterized LOC100122323	CM020936.1	24243021	24246410	1
LOC100123456	ATG2 autophagy related 2 homolog	CM020937.1	229220	239766	1	GO:0006914
LOC100122741	methionine aminopeptidase 1	CM020937.1	1465965	1468219	-1	GO:0006508
LOC100116552	F-box only protein 21	CM020937.1	32693288	32697618	1	GO:0005515
LOC100115605	17-beta-hydroxysteroid dehydrogenase 13, transcript variant X2	CM020937.1	32956027	32967501	1
LOC100123100	kinesin 1, transcript variant X11	CM020938.1	2461473	2472842	-1	GO:0003777
LOC100123147	tubulin alpha-1 chain	CM020938.1	2494045	2497422	-1	GO:0007017
LOC100122990	short-chain dehydrogenase/reductase family 16C member 6	CM020938.1	6524436	6529282	-1	GO:0016021
LOC100122880	mesoderm induction early response protein 1, transcript variant X1	CM020938.1	6592610	6606330	-1	GO:0005634
GeneID_100118124	ATP synthase, H+ transporting, mitochondrial F1 complex, beta polypeptide	CM020938.1	8578257	8581179	1	GO:0045261
LOC100678801	XK-related protein 6	CM020938.1	9624002	9626620	-1	GO:0016021
LOC103317842	tRNA (guanine(37)-N1)-methyltransferase	CM020938.1	11076570	11078291	-1	GO:0009019
LOC100679336	uncharacterized LOC100679336, transcript variant X4	CM020938.1	12095805	12103293	1
LOC100678781	protein suppressor of sable, transcript variant X3	CM020938.1	12542901	12556495	1	GO:0045892
LOC100116741	REST corepressor 3, transcript variant X4	CM020938.1	15359208	15368204	1
LOC100120340	catenin alpha, transcript variant X8	CM020938.1	17854940	17865593	1	GO:0015629
LOC100124115	muskelin	CM020938.1	20996379	21001833	-1	GO:0005515
LOC100123504	uncharacterized LOC100123504, transcript variant X3	CM020938.1	23524040	23532567	1	GO:0005102
LOC100120433	zinc finger FYVE domain-containing protein 16, transcript variant X1	CM020938.1	26572600	26581594	-1	GO:0046872
LOC116417957	uncharacterized LOC116417957, transcript variant X2	WELF01000060.1	37551	283592	-1	GO:0043565
LOC100114396	CCR4-NOT transcription complex subunit 1, transcript variant X5	CM020934.1	19504284	19517766	1
LOC100116288	solute carrier family 12 member 8, transcript variant X1	CM020935.1	2446846	2450966	1	GO:0015377
LOC100679341	protein MMS22-like	CM020935.1	2762785	2769609	-1	GO:0031297
LOC100113887	protein retinal degeneration B, transcript variant X10	CM020935.1	2853805	2897513	-1
LOC100119187	zinc finger MYND domain-containing protein 10	CM020935.1	22456810	22458910	1
LOC100114294	cullin-associated NEDD8-dissociated protein 1	CM020937.1	30502559	30511255	-1	GO:0010265
LOC100679549	myb-like protein AA, transcript variant X6	CM020935.1	23051418	23059718	1	GO:0008270
LOC100115400	mitochondrial glutamate carrier 1	CM020938.1	9854860	9858798	-1	GO:0055085
LOC100115162	maestro heat-like repeat-containing protein family member 1, transcript variant X3	CM020934.1	37826281	37832993	1
LOC100123434	eukaryotic initiation factor 4A-III	CM020937.1	305063	307196	-1	GO:0003724
LOC100119023	inorganic phosphate cotransporter, transcript variant X1	CM020936.1	19396743	19414074	-1	GO:0016021
LOC100123914	serine/threonine-protein kinase WNK1, transcript variant X16	CM020934.1	3636471	3656455	-1	GO:0006468
LOC100123536	nuclear pore complex protein Nup93	CM020934.1	35086392	35089491	-1	GO:0017056
LOC100120205	histone-lysine N-methyltransferase 2C	CM020938.1	12762562	12788074	-1	GO:0005515
LOC100120254	myotubularin-related protein 14, transcript variant X1	CM020934.1	654301	658772	1	GO:0016311
LOC103316540	27 kDa hemolymph protein	CM020934.1	12769754	12774905	-1
LOC100117522	chromatin-remodeling complex ATPase chain Iswi	CM020934.1	25291634	25297716	1	GO:0140658
LOC100121981	RNA polymerase-associated protein CTR9 homolog, transcript variant X2	CM020935.1	5207887	5213452	1	GO:0005515
LOC100121553	unconventional myosin-IXAa, transcript variant X1	CM020935.1	15836462	15856493	-1	GO:0005515
LOC100120723	probable helicase senataxin, transcript variant X2	CM020936.1	4958745	4970432	1	GO:0005515
LOC100678386	uncharacterized LOC100678386	CM020936.1	10568028	10572763	1
LOC100118287	proteasome activator complex subunit 4B, transcript variant X2	CM020938.1	13823593	13831365	1	GO:0016504
LOC100116660	extracellular matrix-binding protein ebh, transcript variant X3	CM020938.1	15336191	15348498	1	GO:0071564
LOC100123537	zinc finger protein OZF, transcript variant X18	CM020938.1	23484805	23499389	1
LOC100121058	structural maintenance of chromosomes 5, transcript variant X2	CM020937.1	2433659	2438278	1	GO:0007062
LOC100123158	tripartite motif-containing 2 protein-like	CM020935.1	12107213	12118121	1	GO:0005515

## Sheet: Supplemental Table S4 Hyper-F
ensembl_gene_id	description	chromosome_name	start_position	end_position	strand	go_id
LOC100115198	protein phosphatase 1 regulatory subunit 14C, transcript variant X3	CM020934.1	37823435	37826216	-1	GO:0042325
LOC100115022	helicase SKI2W	CM020935.1	35318228	35323465	-1	GO:0006401
LOC100121964	UPF0430 protein CG31712, transcript variant X2	CM020937.1	1882291	1886676	1
LOC100678150	ectonucleoside triphosphate diphosphohydrolase 5, transcript variant X2	CM020937.1	27952258	27956185	-1	GO:0016021
LOC100116066	enhancer of mRNA-decapping protein 4, transcript variant X2	CM020938.1	28181502	28187973	1	GO:0005515
LOC100118527	intraflagellar transport protein 122 homolog	CM020934.1	20673715	20680357	-1	GO:0005515
LOC100122623	basic proline-rich protein, transcript variant X9	CM020936.1	7541093	7547073	1	GO:0016514
LOC100122170	DCN1-like protein 3, transcript variant X1	CM020938.1	1067546	1071524	-1
LOC100120557	gliotactin, transcript variant X3	CM020938.1	26528842	26554479	-1
LOC100680262	uncharacterized LOC100680262	CM020934.1	3439620	3441421	-1
LOC100679470	trichohyalin	CM020937.1	18538066	18541182	-1	GO:0008270
LOC100119496	general transcription factor 3C polypeptide 5	CM020935.1	911029	913975	-1	GO:0006384
LOC100120864	probable ubiquitin carboxyl-terminal hydrolase FAF-X, transcript variant X5	CM020935.1	14284202	14303452	-1	GO:0006511
LOC100116796	golgin subfamily A member 4, transcript variant X3	CM020935.1	21264049	21271217	-1
LOC100120969	protein croquemort, transcript variant X5	CM020935.1	26649321	26662155	-1	GO:0016021
LOC100122742	transcriptional repressor p66-beta, transcript variant X2	CM020936.1	7449752	7457824	1	GO:0000122
LOC100115242	adenosine deaminase-like protein	CM020936.1	12470124	12475295	1	GO:0019239
LOC100116714	uncharacterized LOC100116714	CM020937.1	10588659	10613241	1	GO:0000413
LOC100114714	protein SMG5, transcript variant X2	CM020937.1	14342812	14347137	-1	GO:0005515
LOC100120935	diacylglycerol kinase eta, transcript variant X14	CM020937.1	20382038	20456818	1	GO:0005515
LOC100115136	xaa-Pro aminopeptidase ApepP	CM020937.1	22363100	22367224	1	GO:0070006
LOC100122963	Scm-like with four mbt domains family member, transcript variant X6	CM020937.1	30008408	30015220	-1	GO:0006355
LOC100121255	vacuolar protein sorting-associated protein 8 homolog	CM020938.1	227661	233885	-1	GO:0005515
LOC100116758	dynein heavy chain 7, axonemal-like	CM020937.1	10588997	10600682	-1	GO:0008569
LOC100114552	heat shock 70 kDa protein cognate 5, transcript variant X1	CM020934.1	19076449	19082611	-1	GO:0140662
LOC100115271	protein O-mannosyl-transferase 2	CM020937.1	5151527	5155463	1	GO:0000030

## Sheet: Supplemental Table S5 Hypo-F
ensembl_gene_id	description	chromosome_name	start_position	end_position	strand	go_id
LOC100679056	transcription factor SPT20 homolog, transcript variant X2	CM020934.1	671839	679222	1	GO:0034454
LOC100118588	uncharacterized LOC100118588, transcript variant X15	CM020935.1	8724401	8741395	1
LOC100679163	UPF0415 protein C7orf25 homolog	CM020935.1	21174402	21176235	1
LOC100121571	coiled-coil domain-containing protein 43	CM020935.1	26100939	26102567	1
LOC100122366	centromere/kinetochore protein zw10 homolog	CM020935.1	30602343	30605885	1	GO:0000775
LOC100115836	dnaJ homolog subfamily A member 1, transcript variant X3	CM020936.1	20386483	20391671	-1	GO:0031072
LOC100121469	cleavage and polyadenylation specificity factor 73	CM020936.1	23896962	23900127	1
LOC100117338	AN1-type zinc finger protein 5, transcript variant X4	CM020936.1	24207794	24224998	-1	GO:0008270
LOC100123467	angiogenic factor with G patch and FHA domains 1, transcript variant X6	CM020937.1	213028	219138	1	GO:0005515
LOC100119038	uncharacterized LOC100119038	CM020937.1	13712947	13714372	1	GO:0016021
LOC100115025	dihydroxyacetone phosphate acyltransferase	CM020937.1	15242519	15245898	-1	GO:0044255
LOC100123277	F-box/WD repeat-containing protein 4	CM020937.1	26711254	26715710	1	GO:0005515
LOC100122529	tetratricopeptide repeat protein 27	CM020938.1	19057342	19060645	-1	GO:0005515
LOC116417957	uncharacterized LOC116417957, transcript variant X2	WELF01000060.1	37551	283592	-1	GO:0043565

## Sheet: Supplemental Table S6 VMPs
ensembl_gene_id	description	chromosome_name	start_position	end_position	strand
LOC100679295	microtubule-associated protein futsch, transcript variant X3	CM020934.1	25179034	25261462	1
LOC100118800	ryanodine receptor	CM020934.1	296854	328324	1
LOC100118937	thioredoxin domain-containing protein 11, transcript variant X1	CM020934.1	333936	339879	1
LOC103317309	uncharacterized LOC103317309	CM020934.1	4941722	5002453	-1
LOC100117425	disintegrin and metalloproteinase domain-containing protein 10, transcript variant X3	CM020934.1	54820	61373	-1
LOC100121207	zeta-sarcoglycan	CM020934.1	6077088	6171728	1
LOC100678805	excitatory amino acid transporter 1, transcript variant X3	CM020934.1	614271	633258	1
LOC100120897	uncharacterized LOC100120897, transcript variant X1	CM020934.1	744969	892869	1
LOC100115239	elongation of very long chain fatty acids protein AAEL008004, transcript variant X1	CM020934.1	11846588	11878314	1
LOC100117910	tRNA (cytosine(38)-C(5))-methyltransferase	CM020934.1	137717	139740	1
LOC100115495	transcription factor MafK	CM020934.1	139567	140908	-1
LOC100121944	teneurin-m, transcript variant X4	CM020934.1	13983621	14549156	1
LOC100118019	membrane-associated protein Hem	CM020934.1	156818	161483	-1
LOC100118095	leucine-rich repeats and immunoglobulin-like domains protein 3	CM020934.1	165364	174788	1
LOC100118133	trehalase, transcript variant X6	CM020934.1	175005	201476	-1
LOC100118388	uncharacterized LOC100118388, transcript variant X4	CM020934.1	219745	235500	1
LOC100118503	BLOC-1-related complex subunit 6, transcript variant X1	CM020934.1	245731	247277	1
GeneID_100328566	odorant receptor 288	CM020934.1	25013929	25019443	-1
LOC100118541	E3 ubiquitin-protein ligase PDZRN3	CM020934.1	247395	260574	1
LOC100118573	importin-9, transcript variant X2	CM020934.1	260701	265919	-1
GeneID_100463110	odorant receptor 140	CM020934.1	2742504	2744712	-1
LOC100123645	ectopic P granules protein 5 homolog, transcript variant X3	CM020934.1	2906597	2918389	1
LOC100678172	box A-binding factor	CM020934.1	341027	357263	1
LOC100123929	deleted in malignant brain tumors 1 protein, transcript variant X2	CM020934.1	3677141	3687370	-1
LOC100123943	protein cordon-bleu, transcript variant X12	CM020934.1	37197350	37287231	-1
LOC100119084	dnaJ homolog subfamily C member 2, transcript variant X2	CM020934.1	372219	375789	1
LOC100123959	protein trapped in endoderm-1	CM020934.1	3781762	3788066	1
LOC100119154	muscle calcium channel subunit alpha-1, transcript variant X3	CM020934.1	379094	400567	-1
LOC100123998	sodium-independent sulfate anion transporter, transcript variant X2	CM020934.1	3930790	3938987	-1
LOC100116303	meiosis regulator and mRNA stability factor 1	CM020934.1	4129334	4138244	1
LOC100116798	protein neuralized, transcript variant X7	CM020934.1	4155859	4211682	1
LOC100117012	uncharacterized LOC100117012, transcript variant X1	CM020934.1	4228726	4301881	1
LOC100678100	translational activator of cytochrome c oxidase 1	CM020934.1	431947	433292	1
LOC100119475	chitooligosaccharidolytic beta-N-acetylglucosaminidase, transcript variant X2	CM020934.1	435405	439471	-1
LOC100117357	fasciclin-1, transcript variant X8	CM020934.1	4376029	4571978	-1
LOC100119506	bone morphogenetic protein 7	CM020934.1	448499	450014	1
LOC107980898	uncharacterized LOC107980898	CM020934.1	456299	457726	-1
LOC100119614	palmitoyl-protein thioesterase 1	CM020934.1	459244	467092	-1
LOC103317310	uncharacterized LOC103317310	CM020934.1	4695256	4719505	1
GeneID_100302651vu1-fru	Nvu1 - fruitless readthrough transcript	CM020934.1	4710614	4767826	-1
LOC100679233	cytokine receptor	CM020934.1	476492	497794	-1
LOC100678249	RING finger protein 17	CM020934.1	4819979	5011379	1
LOC103317307	uncharacterized LOC103317307, transcript variant X2	CM020934.1	5018238	5020092	1
LOC100119750	E3 ubiquitin-protein ligase ZNF598	CM020934.1	502650	508384	-1
LOC100119777	E3 ubiquitin-protein ligase RBBP6, transcript variant X4	CM020934.1	509713	524728	1
LOC100116855	myosuppressin	CM020934.1	5231179	5239941	1
LOC100677949	uncharacterized LOC100677949, transcript variant X1	CM020934.1	537882	540136	1
LOC100116184	exportin-4	CM020934.1	5473060	5482077	1
LOC100679554	uncharacterized LOC100679554, transcript variant X1	CM020934.1	5573069	5601819	1
LOC100117470	DNA replication licensing factor Mcm6	CM020934.1	65587	69067	1
GeneID_100463505	tctex1 domain-containing protein A	CM020934.1	6778677	6780592	-1
LOC107980555	uncharacterized LOC107980555, transcript variant X2	CM020934.1	695389	698923	1
GeneID_100120730	cuticular protein LCP family member 3	CM020934.1	704123	706018	-1
LOC100121596	CUGBP Elav-like family member 4, transcript variant X12	CM020934.1	6950283	7516728	-1
LOC103315866	chymotrypsin-2-like, transcript variant X2	CM020934.1	7299584	7301262	1
GeneID_100114516	pH-sensitive chloride channel	CM020934.1	7609307	7730761	1
LOC100121587	nuclear pore complex protein Nup153	CM020934.1	8215060	8230971	-1
LOC100680036	uncharacterized LOC100680036, transcript variant X1	CM020934.1	9052822	9102995	-1
LOC100117673	carboxypeptidase Q	CM020934.1	90365	97055	1
LOC100120311	E3 ubiquitin-protein ligase MYCBP2, transcript variant X3	CM020934.1	9308591	9524804	-1
GeneID_100463133	odorant receptor 189	CM020934.1	1012751	1014519	1
LOC100119438	roquin-2, transcript variant X1	CM020934.1	10194831	10206775	1
LOC100119397	calcium-binding mitochondrial carrier protein SCaMC-2-A, transcript variant X1	CM020934.1	10207158	10235044	1
LOC100678289	mucin-5AC, transcript variant X2	CM020934.1	1027336	1045323	1
LOC100679660	flocculation protein FLO11, transcript variant X1	CM020934.1	10386455	10448801	-1
LOC100678543	DNA-directed RNA polymerase I subunit RPA43	CM020934.1	10459930	10462818	1
LOC100118796	protein cycle, transcript variant X3	CM020934.1	10462344	10491144	-1
LOC116416745	uncharacterized LOC116416745	CM020934.1	10491302	10491942	1
LOC100121256	low-density lipoprotein receptor-related protein 2, transcript variant X3	CM020934.1	1052459	1056806	-1
LOC100121315	hippocampus abundant transcript 1 protein, transcript variant X5	CM020934.1	1062936	1077091	-1
LOC100121352	vacuolar protein sorting-associated protein 26B-like	CM020934.1	1077843	1083149	-1
LOC100117824	hamartin, transcript variant X4	CM020934.1	10882427	10895521	-1
LOC100117467	procollagen-lysine,2-oxoglutarate 5-dioxygenase, transcript variant X2	CM020934.1	10928515	10948108	1
LOC100121390	intraflagellar transport protein 172 homolog	CM020934.1	1094138	1101040	1
LOC100114177	uncharacterized LOC100114177, transcript variant X1	CM020934.1	11094521	11111105	-1
LOC100121426	coiled-coil domain-containing protein 186	CM020934.1	1111135	1114353	1
LOC100121464	islet cell autoantigen 1	CM020934.1	1119749	1122286	1
LOC100121482	cytosolic purine 5'-nucleotidase, transcript variant X1	CM020934.1	1122226	1128589	-1
LOC107980927	uncharacterized LOC107980927, transcript variant X2	CM020934.1	1128690	1130331	-1
LOC100114967	beta-1,4-glucuronyltransferase 1, transcript variant X6	CM020934.1	11418831	11450266	-1
LOC100115854	fat-like cadherin-related tumor suppressor homolog, transcript variant X8	CM020934.1	11464035	11743021	1
LOC107982208	uncharacterized LOC107982208, transcript variant X1	CM020934.1	1174221	1179812	-1
LOC100115460	myosin light chain alkali, transcript variant X2	CM020934.1	116040	118459	1
LOC100117754	microtubule-associated protein tau, transcript variant X4	CM020934.1	118626	130520	1
LOC100121873	leptin receptor gene-related protein, transcript variant X2	CM020934.1	1255369	1257435	-1
LOC100116110	myotubularin-related protein 4, transcript variant X3	CM020934.1	12795575	12805403	1
LOC100678880	uncharacterized protein DDB_G0288805	CM020934.1	12808181	12812915	1
GeneID_100117828	cyclin dependent kinase 2	CM020934.1	130298	132105	-1
LOC107982147	uncharacterized LOC107982147, transcript variant X1	CM020934.1	1338426	1340178	1
LOC100117870	protein CLEC16A homolog, transcript variant X2	CM020934.1	132613	138121	-1
LOC103315518	uncharacterized LOC103315518, transcript variant X2	CM020934.1	141300	156810	1
LOC107981184	uncharacterized LOC107981184	CM020934.1	14783686	14791256	1
LOC100678207	nucleolar and coiled-body phosphoprotein 1, transcript variant X4	CM020934.1	14981926	14995353	1
LOC100121341	uncharacterized LOC100121341, transcript variant X8	CM020934.1	15566396	15581751	-1
LOC100122201	cadherin-99C, transcript variant X2	CM020934.1	1586404	1699557	1
LOC100118577	dopamine D2-like receptor, transcript variant X1	CM020934.1	16426119	16595443	-1
LOC107982092	uncharacterized LOC107982092, transcript variant X2	CM020934.1	1700363	1703116	1
LOC100115009	AT-rich interactive domain-containing protein 5B, transcript variant X3	CM020934.1	19212719	19358401	-1
LOC100122716	uncharacterized LOC100122716, transcript variant X1	CM020934.1	1971907	2134445	-1
LOC100118316	lysine-specific demethylase phf2, transcript variant X1	CM020934.1	205454	212536	-1
LOC100122747	phosphatidylinositol 3-kinase regulatory subunit alpha, transcript variant X3	CM020934.1	2137806	2186804	-1
LOC100679041	protein lifeguard 2-like, transcript variant X4	CM020934.1	2190486	2192050	1
LOC100114037	ras-related protein Rab-3, transcript variant X3	CM020934.1	21943936	21969845	1
LOC100115031	Krueppel-like factor 7	CM020934.1	23479962	23858293	1
LOC116416019	uncharacterized LOC116416019	CM020934.1	2363713	2366779	1
LOC100118425	TBC1 domain family member 22B, transcript variant X2	CM020934.1	236124	241916	-1
LOC100118463	1,4-alpha-glucan-branching enzyme	CM020934.1	241351	245608	1
LOC100677935	fasciclin-3, transcript variant X4	CM020934.1	24311490	24607672	-1
LOC103316015	uncharacterized LOC103316015, transcript variant X2	CM020934.1	24673980	24702153	-1
GeneID_100463146	odorant receptor 217	CM020934.1	2474608	2477230	1
LOC100678304	uncharacterized LOC100678304	CM020934.1	24866112	24902095	1
LOC116418382	uncharacterized LOC116418382	CM020934.1	25155610	25170066	1
LOC100117801	putative fatty acyl-CoA reductase CG5065, transcript variant X1	CM020934.1	25379996	25394062	1
LOC103315494	uncharacterized LOC103315494	CM020934.1	2563993	2564972	1
LOC107980851	uncharacterized LOC107980851	CM020934.1	2572625	2573847	1
LOC100119766	bromodomain-containing protein DDB_G0280777, transcript variant X5	CM020934.1	26591597	26714084	1
GeneID_100115533	tetratricopeptide repeat domain 39B	CM020934.1	266088	272993	1
LOC100123392	acetyl-CoA acetyltransferase, cytosolic	CM020934.1	2689536	2692319	1
LOC100119465	polypyrimidine tract-binding protein 1, transcript variant X14	CM020934.1	26866065	27321914	-1
LOC107981954	esterase FE4, transcript variant X1	CM020934.1	27189728	27205149	1
LOC103315495	uncharacterized LOC103315495	CM020934.1	2727589	2729021	1
LOC100119219	uncharacterized LOC100119219, transcript variant X1	CM020934.1	27530049	27563204	-1
LOC100123514	general transcription factor IIF subunit 1	CM020934.1	2760088	2762935	1
LOC100118524	protocadherin-like wing polarity protein stan, transcript variant X4	CM020934.1	27780573	27824352	-1
LOC100118409	plexin domain-containing protein 2, transcript variant X2	CM020934.1	27840897	27881659	1
LOC116415803	uncharacterized LOC116415803	CM020934.1	27857245	27875793	1
LOC100118259	cardioacceleratory peptide receptor, transcript variant X1	CM020934.1	27911534	27994436	-1
LOC100679166	uncharacterized LOC100679166, transcript variant X1	CM020934.1	2800089	2802925	-1
LOC100123578	kynurenine--oxoglutarate transaminase 3	CM020934.1	2811403	2826176	-1
LOC100118006	titin, transcript variant X3	CM020934.1	28278758	28379442	-1
LOC100123602	glutamate dehydrogenase, mitochondrial	CM020934.1	2842508	2849799	-1
LOC100118726	excitatory amino acid transporter, transcript variant X1	CM020934.1	286207	290169	1
LOC100118761	torsin-1A-like, transcript variant X4	CM020934.1	291785	294183	-1
LOC100117854	discoidin domain-containing receptor 2, transcript variant X2	CM020934.1	29312071	29440680	1
LOC100123675	heterogeneous nuclear ribonucleoprotein A1, A2/B1 homolog, transcript variant X3	CM020934.1	2952805	2958767	-1
LOC100678718	asparagine-rich zinc finger protein AZF1, transcript variant X3	CM020934.1	2960710	2965020	-1
LOC100123720	rab11 family-interacting protein 2	CM020934.1	3094972	3098492	-1
LOC100123730	uncharacterized LOC100123730, transcript variant X2	CM020934.1	3167113	3177191	1
LOC100115610	thioredoxin, mitochondrial-like	CM020934.1	328718	329792	1
LOC100680336	uncharacterized protein C7orf50 homolog	CM020934.1	329505	331252	-1
LOC103315466	uncharacterized LOC103315466, transcript variant X2	CM020934.1	330532	331646	1
LOC100121336	unconventional myosin-IXb, transcript variant X3	CM020934.1	33264646	33332887	-1
LOC100123805	BAG domain-containing protein Samui, transcript variant X2	CM020934.1	3333390	3351310	-1
LOC100187594	uncharacterized LOC100187594	CM020934.1	3356171	3362033	-1
LOC100122665	5-hydroxytryptamine receptor 1, transcript variant X2	CM020934.1	33890392	34018409	-1
LOC100122718	cGMP-specific 3',5'-cyclic phosphodiesterase, transcript variant X1	CM020934.1	34030956	34050102	-1
LOC100123827	circadian locomoter output cycles protein kaput, transcript variant X2	CM020934.1	3398518	3425927	-1
LOC100123003	fasciclin-2, transcript variant X11	CM020934.1	34484482	34539785	1
LOC100123060	G-protein coupled receptor moody, transcript variant X2	CM020934.1	34554684	34578874	1
LOC100123851	G protein-activated inward rectifier potassium channel 3, transcript variant X6	CM020934.1	3483699	3490106	1
GeneID_100463280	odorant receptor 282 pseudogene	CM020934.1	35396522	35400114	-1
LOC100123882	nuclear distribution protein nudE-like 1-A, transcript variant X2	CM020934.1	3545238	3553633	-1
LOC100680542	serine/arginine-rich splicing factor 2, transcript variant X3	CM020934.1	357667	364359	1
LOC100679615	rho GTPase-activating protein 100F, transcript variant X7	CM020934.1	36089091	36130439	1
LOC100123907	F-BAR domain only protein 2, transcript variant X9	CM020934.1	3615652	3625076	1
LOC100123909	microtubule-associated serine/threonine-protein kinase 3, transcript variant X2	CM020934.1	3624162	3634865	-1
LOC100123914	serine/threonine-protein kinase WNK1, transcript variant X16	CM020934.1	3636471	3656455	-1
LOC100679812	uncharacterized LOC100679812	CM020934.1	36742131	36766819	-1
LOC100123891	Kv channel-interacting protein 4	CM020934.1	37010621	37053175	1
GeneID_100117134	splicing factor 3b, subunit 3, 130kDa	CM020934.1	3754656	3762231	-1
LOC100678593	uncharacterized LOC100678593, transcript variant X5	CM020934.1	37643826	37716287	-1
LOC100123956	laminin subunit beta-1, transcript variant X1	CM020934.1	3768148	3778681	1
LOC103318004	kelch-like protein 10	CM020934.1	37782115	37784716	1
LOC100122125	afadin, transcript variant X3	CM020935.1	13337156	13410433	1
LOC100121472	uncharacterized LOC100121472, transcript variant X1	CM020935.1	13756756	13790516	-1
LOC100121750	rap1 GTPase-activating protein 1, transcript variant X8	CM020935.1	15928745	16077273	-1
LOC100115228	phosphatase and actin regulator 4B, transcript variant X10	CM020935.1	1876395	2030477	-1
LOC100118346	non-structural maintenance of chromosomes element 3 homolog, transcript variant X1	CM020935.1	30790	33692	1
LOC100119897	neural-cadherin, transcript variant X3	CM020935.1	3586892	3676788	1
LOC100120831	venom metalloproteinase 3-like	CM020935.1	4149752	4152459	1
LOC100118202	protein phosphatase PHLPP-like protein, transcript variant X1	CM020935.1	53075	70278	-1
LOC100679823	uncharacterized LOC100679823, transcript variant X3	CM020935.1	729980	760783	1
LOC100119043	protein pinocchio, transcript variant X4	CM020935.1	769594	832557	1
LOC100679241	uncharacterized LOC100679241, transcript variant X7	CM020935.1	843564	854402	-1
LOC100119909	cilia- and flagella-associated protein 45-like, transcript variant X1	CM020935.1	990515	994634	-1
LOC100123856	GATA zinc finger domain-containing protein 10, transcript variant X1	CM020935.1	10072115	10081367	1
LOC100123854	dual oxidase, transcript variant X1	CM020935.1	10104796	10136790	1
LOC100120665	eukaryotic translation initiation factor 2-alpha kinase	CM020935.1	1167529	1173397	1
LOC100117976	T-box transcription factor TBX20-like	CM020935.1	101681	129021	1
LOC100121013	plasma membrane calcium-transporting ATPase 1, transcript variant X1	CM020935.1	1238609	1331578	1
LOC100122164	F-box/LRR-repeat protein 14	CM020935.1	13288400	13309111	-1
LOC100121690	uncharacterized LOC100121690, transcript variant X2	CM020935.1	13631048	13637056	-1
LOC100121307	homeobox protein extradenticle, transcript variant X8	CM020935.1	13926716	13957602	1
LOC100121288	voltage-dependent calcium channel type A subunit alpha-1, transcript variant X28	CM020935.1	13961627	14079572	-1
LOC100120008	venom dipeptidyl peptidase 4, transcript variant X1	CM020935.1	14567197	14764552	1
GeneID_100118531	hexamerin 83	CM020935.1	1512383	1514884	-1
LOC100121351	neuromodulin	CM020935.1	15522261	15582836	1
LOC100117862	annulin, transcript variant X7	CM020935.1	172218	179102	-1
LOC100117035	furin-like protease 2, transcript variant X9	CM020935.1	18687441	18800915	1
LOC100116446	myosin-VIIa, transcript variant X4	CM020935.1	191202	207673	1
LOC100116896	delta-1-pyrroline-5-carboxylate dehydrogenase, mitochondrial	CM020935.1	21282578	21288392	1
GeneID_100117629	mutagen-sensitive 201	CM020935.1	215821	222647	1
LOC100678891	leucine-rich repeat-containing G-protein coupled receptor 6, transcript variant X3	CM020935.1	22547695	22576863	-1
LOC100679039	uncharacterized LOC100679039, transcript variant X2	CM020935.1	22895534	22916516	-1
LOC100116378	membrane magnesium transporter 1, transcript variant X2	CM020935.1	230462	238247	-1
LOC116416156	RNA polymerase II degradation factor 1-like	CM020935.1	24372	25086	1
LOC100122253	dnaJ homolog subfamily C member 3	CM020935.1	25566416	25570577	-1
LOC100678373	zinc finger protein 77, transcript variant X12	CM020935.1	2561460	2578512	1
LOC100121536	arrest, transcript variant X22	CM020935.1	26103085	26399765	-1
LOC100117376	amyloid-beta-like protein, transcript variant X2	CM020935.1	2663315	2694686	-1
LOC100118419	UBX domain-containing protein 6, transcript variant X2	CM020935.1	27249	29559	-1
LOC100121908	venom acid phosphatase Acph-1	CM020935.1	30161338	30165058	-1
LOC100118667	protein ECT2, transcript variant X3	CM020935.1	3017432	3035031	-1
LOC116416158	uncharacterized LOC116416158	CM020935.1	3029165	3035821	1
LOC100118309	slowpoke-binding protein, transcript variant X2	CM020935.1	32910	35981	1
LOC100119412	cell surface glycoprotein 1, transcript variant X8	CM020935.1	34428466	34488037	-1
LOC100120126	LIM/homeobox protein Lhx3, transcript variant X2	CM020935.1	3712366	3743527	1
LOC100118269	60S ribosomal protein L37a, transcript variant X3	CM020935.1	37874	39563	1
LOC100117057	dnaJ homolog shv	CM020935.1	431908	434266	1
LOC100117011	uncharacterized LOC100117011	CM020935.1	433854	440073	-1
LOC100116939	homeotic protein spalt-major, transcript variant X2	CM020935.1	444238	526177	-1
LOC100122073	proteasome activator complex subunit 4, transcript variant X2	CM020935.1	5274212	5283106	-1
LOC100122558	protein phosphatase Slingshot, transcript variant X5	CM020935.1	6233345	6341403	-1
LOC100122986	ephrin type-B receptor 1-B, transcript variant X6	CM020935.1	6643386	6748055	1
LOC100123103	probable 18S rRNA (guanine-N(7))-methyltransferase, transcript variant X7	CM020935.1	6810186	6858251	1
LOC100123149	protein alan shepard, transcript variant X15	CM020935.1	6885785	6940871	-1
LOC100123184	protein-tyrosine sulfotransferase, transcript variant X4	CM020935.1	6967712	7095335	-1
LOC100123199	probable G-protein coupled receptor Mth-like 1, transcript variant X1	CM020935.1	7101871	7271737	-1
GeneID_100463085	odorant receptor 99	CM020935.1	802817	804318	-1
LOC100118088	uncharacterized LOC100118088	CM020935.1	83396	92198	1
LOC100119467	uncharacterized LOC100119467	CM020935.1	904106	910977	1
LOC100117262	uncharacterized LOC100117262, transcript variant X2	CM020935.1	9184748	9239197	-1
LOC100118048	tyrosine-protein kinase Shark	CM020935.1	92352	96296	-1
LOC100119679	metaxin-2, transcript variant X7	CM020935.1	941747	946077	-1
LOC100116106	somatostatin receptor type 2, transcript variant X2	CM020935.1	9429790	9516956	1
LOC100115716	netrin receptor DCC, transcript variant X4	CM020935.1	9668306	9728650	-1
LOC100119840	sulfide:quinone oxidoreductase, mitochondrial, transcript variant X2	CM020935.1	985853	988573	1
LOC100119877	GATOR complex protein NPRL2, transcript variant X1	CM020935.1	988669	994000	1
LOC100123846	uncharacterized LOC100123846, transcript variant X3	CM020935.1	10152054	10172024	1
GeneID_100120000	glutathione S-transferase T1	CM020935.1	1023646	1027121	-1
LOC100123797	cAMP-regulated phosphoprotein 21, transcript variant X6	CM020935.1	10326870	10350474	-1
LOC100123734	cadherin-23, transcript variant X1	CM020935.1	10625129	10679358	-1
LOC100120362	dynein light chain B	CM020935.1	1074007	1075739	-1
LOC100123672	clustered mitochondria protein homolog	CM020935.1	10803790	10817400	1
LOC107980748	uncharacterized LOC107980748, transcript variant X2	CM020935.1	10856758	10859291	-1
LOC100120496	protein crumbs, transcript variant X1	CM020935.1	1087426	1127539	-1
GeneID_100120518	mitochondrial-processing peptidase subunit alpha	CM020935.1	1129757	1132836	1
LOC100120622	serine/threonine-protein kinase mph1	CM020935.1	1158087	1161686	1
LOC100678087	39S ribosomal protein L46, mitochondrial, transcript variant X1	CM020935.1	1166376	1167537	1
LOC116416109	histone H1.2, transcript variant X3	CM020935.1	1173567	1175484	1
LOC100120726	uncharacterized LOC100120726, transcript variant X2	CM020935.1	1175256	1184495	-1
LOC100123354	nuclear pore complex protein Nup88	CM020935.1	11858546	11907448	1
LOC100123328	protein split ends, transcript variant X4	CM020935.1	11932060	12008351	1
LOC100120866	endoplasmic reticulum chaperone BiP, transcript variant X1	CM020935.1	1204227	1211341	-1
LOC100123236	calcium release-activated calcium channel protein 1, transcript variant X5	CM020935.1	12056154	12078402	1
LOC100123115	histone-lysine N-methyltransferase SETD2, transcript variant X5	CM020935.1	12146166	12154465	1
LOC100120915	WD repeat-containing protein 43	CM020935.1	1215611	1219068	-1
LOC100118415	geranylgeranyl transferase type-2 subunit beta	CM020935.1	1220606	1222449	1
LOC100122759	protein gustavus, transcript variant X8	CM020935.1	12416899	12706642	-1
LOC100122647	nucleolar protein 4-like, transcript variant X5	CM020935.1	12988650	13007807	1
LOC100122109	putative glutamate synthase [NADPH], transcript variant X3	CM020935.1	13410974	13440123	1
LOC100121037	uncharacterized LOC100121037, transcript variant X4	CM020935.1	1341863	1410103	-1
LOC116738505	uncharacterized LOC116738505	CM020935.1	13735999	13754578	-1
LOC100121201	box C/D snoRNA protein 1	CM020935.1	14101001	14103282	-1
LOC100121136	TLD domain-containing protein 2, transcript variant X18	CM020935.1	14112904	14223847	-1
LOC100120196	protein hu-li tai shao, transcript variant X27	CM020935.1	14776582	14818828	1
LOC100120281	protein Fe65 homolog, transcript variant X9	CM020935.1	14823064	14907332	-1
LOC100117904	T-box transcription factor TBX20	CM020935.1	144259	163765	-1
LOC100121068	lachesin, transcript variant X2	CM020935.1	15209165	15358777	1
LOC100121401	O-acyltransferase like protein, transcript variant X1	CM020935.1	1536070	1551849	-1
LOC100121164	myb-like protein A, transcript variant X2	CM020935.1	15412473	15456197	-1
LOC100678997	transcription factor mef2A, transcript variant X1	CM020935.1	1582598	1614303	1
LOC100121936	division abnormally delayed protein	CM020935.1	16123190	16233884	-1
LOC100122020	bystin	CM020935.1	16239688	16242008	1
LOC100122319	zwei Ig domain protein zig-8, transcript variant X10	CM020935.1	16433766	16771241	-1
LOC100121584	protein FAM102A, transcript variant X1	CM020935.1	1626637	1683793	-1
LOC100121659	synaptic vesicle 2-related protein, transcript variant X1	CM020935.1	1694624	1698503	1
LOC100678584	uncharacterized LOC100678584	CM020935.1	1715638	1720718	1
LOC100114179	mitochondrial E3 ubiquitin protein ligase 1	CM020935.1	1720704	1728291	-1
LOC100115447	protein NDRG3, transcript variant X14	CM020935.1	17477630	17528503	1
LOC100678813	protein CNPPD1	CM020935.1	1769865	1772300	1
LOC100114354	pre-mRNA-processing factor 19	CM020935.1	1776474	1781880	-1
LOC100119261	uncharacterized LOC100119261, transcript variant X2	CM020935.1	17913395	17940764	1
LOC100119359	repressed by EFG1 protein 1, transcript variant X2	CM020935.1	17959972	17990293	1
LOC100115028	condensin-2 complex subunit D3	CM020935.1	1820134	1826595	1
LOC100115094	ankyrin repeat domain-containing protein 29	CM020935.1	1826579	1835604	-1
LOC103316670	serine/threonine-protein kinase S6KL, transcript variant X2	CM020935.1	1835530	1876323	1
LOC100115744	fibrillin-1, transcript variant X1	CM020935.1	18520456	18626414	-1
LOC100120018	coiled-coil domain-containing protein 93, transcript variant X1	CM020935.1	18918425	18923388	1
LOC103317102	uncharacterized LOC103317102	CM020935.1	19699449	19704103	1
LOC100118632	innexin shaking-B, transcript variant X1	CM020935.1	19855754	19879197	1
LOC100115374	beta-1,4-galactosyltransferase galt-1, transcript variant X3	CM020935.1	2015231	2017892	1
LOC100113675	uncharacterized LOC100113675, transcript variant X2	CM020935.1	20577335	20606051	1
LOC100115939	helicase domino, transcript variant X8	CM020935.1	20972337	20999646	-1
LOC100116128	uncharacterized LOC100116128	CM020935.1	21038924	21110334	-1
LOC100116483	chloride intracellular channel exc-4	CM020935.1	21179105	21205498	1
LOC100116940	microtubule-associated protein futsch, transcript variant X3	CM020935.1	21290328	21323991	-1
LOC100117669	recombining binding protein suppressor of hairless, transcript variant X5	CM020935.1	209100	214919	-1
LOC100678183	telomerase-binding protein EST1A, transcript variant X5	CM020935.1	21461311	21594724	-1
LOC107980724	growth/differentiation factor 8	CM020935.1	22050650	22072323	1
LOC100117584	scoloptoxin SSD14, transcript variant X1	CM020935.1	222613	228384	-1
LOC100119807	cyclic nucleotide-gated cation channel alpha-3, transcript variant X8	CM020935.1	22686188	22860348	1
LOC100116414	proteasome subunit alpha type-7-1	CM020935.1	228452	230461	1
GeneID_100328540	gustatory receptor 2	CM020935.1	22880508	22887716	1
LOC100120574	sodium/potassium-transporting ATPase subunit beta-2, transcript variant X1	CM020935.1	23082106	23092033	1
LOC116738491	uncharacterized LOC116738491	CM020935.1	23211933	23217472	1
LOC100121206	RNA-binding protein MEX3B	CM020935.1	23495341	23546398	-1
LOC100115922	PDZ and LIM domain protein Zasp, transcript variant X9	CM020935.1	2364597	2391015	-1
LOC100115962	trichohyalin-like, transcript variant X2	CM020935.1	2393883	2408467	-1
LOC100116075	spermine synthase, transcript variant X3	CM020935.1	2409125	2415893	1
LOC100117545	ribonuclease 3	CM020935.1	239141	245238	1
LOC100116180	CSC1-like protein 2, transcript variant X2	CM020935.1	2427715	2436071	-1
LOC100679015	uncharacterized protein DDB_G0283357	CM020935.1	2437885	2442981	-1
LOC100116603	zinc finger CCHC domain-containing protein 24, transcript variant X9	CM020935.1	2481226	2492240	1
LOC100122637	hormone receptor 4	CM020935.1	25040445	25079762	-1
LOC100116786	histone acetyltransferase KAT6B, transcript variant X5	CM020935.1	2505084	2533859	-1
LOC100122461	uncharacterized LOC100122461	CM020935.1	25221197	25224116	-1
LOC100122347	tyrosine-protein kinase Drl	CM020935.1	25389985	25475624	-1
LOC100117078	probable chitinase 2	CM020935.1	2598426	2604982	-1
LOC100117263	RNA polymerase-associated protein Rtf1	CM020935.1	2623091	2628267	1
LOC100117305	striatin-3, transcript variant X2	CM020935.1	2637734	2646532	1
LOC100121293	protein expanded	CM020935.1	26518461	26533689	-1
LOC100121270	WD repeat-containing protein 26	CM020935.1	26538594	26549207	1
LOC100117826	probable tRNA(His) guanylyltransferase	CM020935.1	26559742	26561962	1
LOC103316255	sex-regulated protein janus-A, transcript variant X1	CM020935.1	246752	298854	1
LOC100117530	protein yippee-like 5, transcript variant X2	CM020935.1	2706196	2709676	-1
LOC100120279	retina and anterior neural fold homeobox protein 2, transcript variant X1	CM020935.1	27197925	27229845	-1
LOC100120040	serine/threonine-protein phosphatase 2B catalytic subunit alpha isoform, transcript variant X1	CM020935.1	27292196	27298442	-1
LOC100118722	gastric triacylglycerol lipase, transcript variant X1	CM020935.1	27597340	27603812	1
LOC100118423	uncharacterized LOC100118423, transcript variant X3	CM020935.1	27718943	27766129	-1
LOC100118404	muscle, skeletal receptor tyrosine protein kinase-like, transcript variant X2	CM020935.1	2911761	2927686	-1
LOC100118519	potassium voltage-gated channel subfamily KQT member 1, transcript variant X14	CM020935.1	2937961	3011606	-1
LOC100121790	mucin-5AC	CM020935.1	30140286	30144793	1
LOC100118700	ribosome biogenesis protein WDR12 homolog	CM020935.1	3035827	3038025	-1
LOC100122256	glutamate receptor ionotropic, kainate 2, transcript variant X3	CM020935.1	30391570	30457767	1
LOC100679073	uncharacterized LOC100679073, transcript variant X1	CM020935.1	30483874	30562625	-1
LOC100118884	splicing factor 3B subunit 1, transcript variant X2	CM020935.1	3050527	3057496	-1
LOC116738517	uncharacterized LOC116738517	CM020935.1	30737943	30739140	1
LOC100122507	40S ribosomal protein S24, transcript variant X1	CM020935.1	30738794	30741840	-1
LOC100122555	calcium/calmodulin-dependent protein kinase type II alpha chain, transcript variant X37	CM020935.1	30763796	30828676	1
LOC100121097	ATP-dependent RNA helicase DDX24	CM020935.1	31795946	31799064	1
LOC100118844	uncharacterized LOC100118844, transcript variant X2	CM020935.1	34613310	34617680	1
LOC103317895	uncharacterized LOC103317895, transcript variant X1	CM020935.1	35080011	35081775	-1
LOC100116393	syntaxin-binding protein 5, transcript variant X8	CM020935.1	35124626	35179761	1
LOC100121258	uncharacterized LOC100121258, transcript variant X1	CM020936.1	1170455	1187642	-1
LOC100122425	cancer-related regulator of actin dynamics homolog, transcript variant X4	CM020936.1	2284442	2293937	1
LOC100679689	testicular haploid expressed gene protein-like, transcript variant X3	CM020936.1	254479	267890	1
LOC100118905	(E3-independent) E2 ubiquitin-conjugating enzyme UBE2O	CM020936.1	26245	33269	1
LOC100118938	uncharacterized LOC100118938, transcript variant X4	CM020936.1	34204	39952	1
LOC116416760	uncharacterized protein DDB_G0283357-like, transcript variant X2	CM020936.1	3971	6428	1
LOC100120284	FERM domain-containing protein 5, transcript variant X3	CM020936.1	449250	491404	1
GeneID_107980971	tRNA-Phe	CM020936.1	61641	61713	1
LOC103317425	uncharacterized LOC103317425, transcript variant X5	CM020936.1	6607178	6826737	1
LOC100119087	leukocyte tyrosine kinase receptor, transcript variant X3	CM020936.1	62240	71990	1
LOC100121249	tyrosine-protein phosphatase Lar, transcript variant X2	CM020936.1	8402814	8723892	-1
LOC100121120	protein THEM6, transcript variant X2	CM020936.1	1068335	1082420	1
LOC116416789	uncharacterized LOC116416789	CM020936.1	11505887	11528356	-1
LOC100119309	protein kibra, transcript variant X1	CM020936.1	116523	143344	-1
LOC100678555	translation initiation factor IF-2, transcript variant X4	CM020936.1	1232460	1265905	1
LOC107980639	uncharacterized LOC107980639, transcript variant X1	CM020936.1	13215	16555	-1
LOC100119372	nuclear pore complex protein Nup58, transcript variant X4	CM020936.1	148302	152007	-1
LOC100118612	putative ATP-dependent DNA helicase Q1, transcript variant X8	CM020936.1	1557083	1685988	-1
LOC103315658	LIM domain only protein 3, transcript variant X1	CM020936.1	1595027	1671874	1
LOC100679460	uncharacterized LOC100679460, transcript variant X3	CM020936.1	18396951	18409758	-1
LOC100118834	sodium-independent sulfate anion transporter, transcript variant X1	CM020936.1	17481	21648	-1
LOC100122320	LIM domain kinase 1, transcript variant X1	CM020936.1	2241714	2251632	-1
LOC100122567	insulin receptor, transcript variant X4	CM020936.1	2425305	2545613	-1
LOC100678806	uncharacterized LOC100678806, transcript variant X1	CM020936.1	2824082	2898671	-1
LOC100123112	neprilysin-2	CM020936.1	2919943	2923241	-1
LOC100678597	protein eva-1 homolog C, transcript variant X3	CM020936.1	3006113	3155024	1
LOC100680212	titin, transcript variant X4	CM020936.1	331166	341157	1
LOC100120451	nudC domain-containing protein 3, transcript variant X1	CM020936.1	513921	516693	1
LOC100678471	bromodomain and WD repeat-containing protein 1-like, transcript variant X4	CM020936.1	7355675	7366199	-1
LOC100120757	SH3 and multiple ankyrin repeat domains protein 3, transcript variant X8	CM020936.1	699832	886517	1
LOC100121400	aryl hydrocarbon receptor nuclear translocator homolog, transcript variant X7	CM020936.1	8298698	8309753	-1
LOC116738551	uncharacterized LOC116738551, transcript variant X2	CM020936.1	8354789	8372055	-1
LOC107980951	uncharacterized LOC107980951	CM020936.1	8567312	8610124	1
LOC100679985	cell adhesion molecule 3, transcript variant X2	CM020936.1	8774670	8834723	1
GeneID_100118391	mitochondrial ribosomal protein L12	CM020936.1	886811	887972	1
LOC100118135	adrenodoxin-like protein 1, mitochondrial	CM020936.1	87900	89959	-1
LOC100120899	facilitated trehalose transporter Tret1-like, transcript variant X3	CM020936.1	905570	930310	1
LOC100119197	regulator of nonsense transcripts 2, transcript variant X2	CM020936.1	92857	97794	-1
LOC100114387	prickle planar cell polarity protein 3	CM020936.1	10091194	10114032	-1
LOC100114497	ecotropic viral integration site 5 ortholog, transcript variant X3	CM020936.1	10088102	10139108	1
GeneID_100328547	odorant receptor 82	CM020936.1	10615076	10616536	-1
LOC100121094	probable tyrosyl-DNA phosphodiesterase	CM020936.1	1061896	1064564	1
LOC100118428	protein THEM6	CM020936.1	1083064	1085281	1
LOC100677807	uncharacterized LOC100677807, transcript variant X2	CM020936.1	10885961	10887303	1
LOC100121166	tetraspanin-9, transcript variant X10	CM020936.1	1085481	1107993	1
LOC100679650	uncharacterized LOC100679650, transcript variant X4	CM020936.1	110390	116522	-1
LOC116416770	acrosin-binding protein-like	CM020936.1	11356565	11384689	1
LOC100121233	uncharacterized LOC100121233, transcript variant X1	CM020936.1	1136446	1156361	-1
LOC100120513	phosphatidylinositol-binding clathrin assembly protein LAP, transcript variant X6	CM020936.1	11881034	11933800	1
LOC100680396	putative lysozyme-like protein	CM020936.1	1189614	1201186	-1
LOC100120686	flocculation protein FLO11, transcript variant X2	CM020936.1	12009214	12082059	1
LOC100121392	mitochondrial amidoxime reducing component 2	CM020936.1	1264599	1271111	-1
LOC100121483	proton channel OtopLc, transcript variant X9	CM020936.1	1305083	1342332	1
LOC100116276	caspase-1-like, transcript variant X3	CM020936.1	13441123	13447637	1
LOC100116495	caspase-1-like	CM020936.1	13449819	13464233	1
LOC100679429	uncharacterized LOC100679429	CM020936.1	13628733	13634845	-1
LOC100117176	ecdysone-induced protein 75, transcript variant X6	CM020936.1	13798938	13933075	-1
LOC100680516	serine/arginine repetitive matrix protein 1, transcript variant X3	CM020936.1	1404598	1441028	1
LOC103317948	putative mediator of RNA polymerase II transcription subunit 26	CM020936.1	15296406	15303699	1
LOC100123134	uncharacterized LOC100123134, transcript variant X2	CM020936.1	15638827	15761874	1
LOC100122612	sushi, von Willebrand factor type A, EGF and pentraxin domain-containing protein 1, transcript variant X1	CM020936.1	16790550	16834860	-1
LOC100121860	keratin-associated protein 5-1	CM020936.1	1686143	1692931	-1
LOC100677951	uncharacterized LOC100677951, transcript variant X2	CM020936.1	1696180	1700609	-1
LOC100121907	WD repeat-containing protein 89, transcript variant X1	CM020936.1	1700650	1703098	1
GeneID_100119477	cytochrome P450 4AB21	CM020936.1	163733	178404	1
LOC100122473	buttonhead/sp8-like, transcript variant X3	CM020936.1	17142246	17230824	1
LOC100122446	phenoloxidase-activating factor 3, transcript variant X3	CM020936.1	17248049	17312880	-1
LOC100122376	potassium voltage-gated channel subfamily H member 8, transcript variant X11	CM020936.1	17363215	17454752	1
LOC100121991	DNA topoisomerase 3-alpha	CM020936.1	1763174	1768601	-1
LOC100122047	sorting nexin-25, transcript variant X2	CM020936.1	17716362	17722815	-1
LOC100122016	calcium-binding mitochondrial carrier protein Aralar1, transcript variant X1	CM020936.1	17731386	17750534	1
GeneID_100116171vit_12344	cys-loop ligand-gated ion channel subunit 12344	CM020936.1	18056770	18059234	-1
LOC100118546	ubiquitin conjugation factor E4 B, transcript variant X4	CM020936.1	19325150	19333180	1
LOC100119059	glutamate receptor 2, transcript variant X8	CM020936.1	19405686	19423517	1
LOC107980871	kynurenine--oxoglutarate transaminase 3	CM020936.1	19810246	19846580	1
LOC100678824	uncharacterized LOC100678824, transcript variant X7	CM020936.1	20072774	20090788	1
LOC100121375	protein timeless homolog, transcript variant X5	CM020936.1	20565568	20661347	1
LOC100116526	protein PTHB1	CM020936.1	21148972	21164782	1
LOC100117794	tyrosine-protein kinase Btk29A, transcript variant X1	CM020936.1	21476877	21549241	-1
LOC100117871	mediator of RNA polymerase II transcription subunit 7, transcript variant X1	CM020936.1	21549321	21551818	1
LOC100119402	protein artichoke	CM020936.1	21790414	21797625	1
LOC100120231	5-hydroxytryptamine receptor, transcript variant X1	CM020936.1	22041702	22130083	-1
LOC100120283	putative serotonin receptor, transcript variant X2	CM020936.1	22161301	22205625	-1
LOC100119576	band 7 protein AGAP004871-like, transcript variant X9	CM020936.1	224054	230961	1
LOC100679977	myb-like protein X, transcript variant X2	CM020936.1	2258782	2266220	-1
LOC100680045	uncharacterized LOC100680045, transcript variant X2	CM020936.1	2266323	2269156	1
LOC100121165	neurotactin, transcript variant X2	CM020936.1	22689620	22721504	-1
LOC100121257	syntaxin-1A, transcript variant X5	CM020936.1	22736461	22783805	-1
LOC100118400	metabotropic glutamate receptor 1, transcript variant X7	CM020936.1	22981729	23009701	-1
LOC100122449	activin receptor type-2A-like	CM020936.1	2302450	2305081	-1
LOC100122462	probable RNA-binding protein 46, transcript variant X1	CM020936.1	2305222	2308945	-1
LOC100122506	PDZ domain-containing protein 2, transcript variant X3	CM020936.1	2314556	2414272	-1
LOC100120785	homeobox protein 5, transcript variant X2	CM020936.1	23538714	23707047	-1
LOC100122218	stromal interaction molecule homolog, transcript variant X1	CM020936.1	24141239	24150928	1
LOC100122617	protein king tubby 1, transcript variant X5	CM020936.1	24442053	24446119	-1
LOC100122698	ets DNA-binding protein pokkuri	CM020936.1	24496395	24510556	-1
LOC100117805	trans-1,2-dihydrobenzene-1,2-diol dehydrogenase, transcript variant X2	CM020936.1	24570780	24573041	1
LOC100122877	eukaryotic translation initiation factor 5B, transcript variant X2	CM020936.1	24610776	24626625	1
LOC100122985	paired mesoderm homeobox protein 2A-like, transcript variant X2	CM020936.1	24698712	24704628	-1
LOC100123015	calumenin	CM020936.1	24719605	24721390	-1
LOC100123637	SLIT-ROBO Rho GTPase-activating protein 1, transcript variant X3	CM020937.1	10041	21104	1
LOC100123630	E3 ubiquitin-protein ligase RNF123, transcript variant X3	CM020937.1	21252	26078	1
LOC100123617	WAS/WASL-interacting protein family member 1, transcript variant X4	CM020937.1	28971	35049	-1
LOC116738588	putative RNA-binding protein Luc7-like 2	CM020937.1	336700	338462	1
LOC100123353	uncharacterized LOC100123353, transcript variant X4	CM020937.1	339908	380608	1
LOC100123314	serine/threonine-protein kinase MARK2-like, transcript variant X7	CM020937.1	417291	784056	-1
LOC100118326	zinc finger matrin-type protein CG9776, transcript variant X2	CM020937.1	8558988	8567458	-1
LOC100122987	putative octopamine receptor, transcript variant X3	CM020937.1	1284088	1352506	1
LOC100115372	allergen Tha p 1-like, transcript variant X2	CM020937.1	15071100	15072159	-1
LOC100122609	sensory neuron membrane protein 2, transcript variant X2	CM020937.1	1544108	1549565	-1
LOC100122443	rhodopsin-like, transcript variant X5	CM020937.1	1633207	1635566	-1
LOC100120688	disintegrin and metalloproteinase domain-containing protein 10, transcript variant X4	CM020937.1	2702405	2738564	1
LOC100120440	stromal membrane-associated protein 1, transcript variant X10	CM020937.1	2771233	2778346	1
LOC100123622	cytochrome c oxidase assembly factor 5	CM020937.1	27924	29049	1
LOC100123674	uncharacterized LOC100123674, transcript variant X1	CM020937.1	29000527	29248746	-1
LOC116417262	uncharacterized LOC116417262, transcript variant X2	CM020937.1	2986144	2992910	1
LOC100119733	tubulin beta chain	CM020937.1	3020846	3028670	1
LOC100119138	hemicentin-1, transcript variant X4	CM020937.1	3200493	3420354	-1
LOC107981060	uncharacterized LOC107981060, transcript variant X2	CM020937.1	383666	387835	-1
LOC100118336	ATP-binding cassette sub-family G member 4	CM020937.1	3963816	3977728	1
LOC100123610	monocarboxylate transporter 14, transcript variant X4	CM020937.1	35496	43522	-1
LOC103316932	reticulon-1-A, transcript variant X21	CM020937.1	4116942	4150512	-1
LOC100117265	nephrin, transcript variant X1	CM020937.1	4228711	4346573	-1
LOC103316931	testis-expressed protein 47-like, transcript variant X7	CM020937.1	4226626	4381179	1
GeneID_100116853	glutamate-gated chloride channel	CM020937.1	4602702	4660263	-1
LOC100678038	uncharacterized LOC100678038, transcript variant X6	CM020937.1	4920322	4943233	-1
LOC100113548	2-oxoglutarate-dependent dioxygenase gloF, transcript variant X3	CM020937.1	5064399	5084837	1
LOC100123595	cyclin-K, transcript variant X3	CM020937.1	61357	63744	-1
LOC100116320	sodium/potassium-transporting ATPase subunit alpha, transcript variant X13	CM020937.1	7836663	7913041	-1
LOC100123293	transcription factor SOX-11	CM020937.1	794314	823186	-1
LOC100117108	serine/threonine-protein phosphatase 2A 56 kDa regulatory subunit epsilon isoform, transcript variant X4	CM020937.1	8151521	8200923	1
LOC100680401	uncharacterized LOC100680401, transcript variant X2	CM020937.1	705985	927867	1
LOC100117840	neuropeptide F receptor, transcript variant X9	CM020937.1	8348363	8436834	1
LOC107981896	silk gland factor 1-like	CM020937.1	84324	87595	-1
LOC100679901	uncharacterized LOC100679901, transcript variant X3	CM020937.1	8784841	8876037	-1
LOC100679973	uncharacterized LOC100679973, transcript variant X4	CM020937.1	90425	96540	-1
LOC100115252	forkhead box protein P1, transcript variant X19	CM020937.1	9206713	9428230	1
LOC100123278	potassium voltage-gated channel protein Shab, transcript variant X5	CM020937.1	935925	990687	-1
LOC100123268	probable tRNA N6-adenosine threonylcarbamoyltransferase	CM020937.1	991998	994574	-1
LOC100123258	glycosylphosphatidylinositol anchor attachment 1 protein, transcript variant X1	CM020937.1	994370	997368	1
LOC100116570	putative ferric-chelate reductase 1 homolog, transcript variant X1	CM020937.1	10628357	10659505	1
LOC100123208	nesprin-1, transcript variant X2	CM020937.1	1029830	1128016	-1
LOC100123054	serine/threonine-protein kinase minibrain, transcript variant X1	CM020937.1	1231372	1263749	1
LOC100680236	Bardet-Biedl syndrome 4 protein, transcript variant X2	CM020937.1	14365805	14376649	1
GeneID_100122656	cytochrome P450 4AB4	CM020937.1	1518423	1521426	1
LOC107981033	cytochrome P450 4C1	CM020937.1	1521630	1524634	1
LOC100114494	glutamine synthetase 2 cytoplasmic	CM020937.1	1565712	1569616	-1
LOC100678187	short neuropeptide F	CM020937.1	16532372	16551645	1
LOC100122357	tripeptidyl-peptidase 2, transcript variant X1	CM020937.1	1668269	1675470	1
LOC100117144	homeobox protein homothorax, transcript variant X2	CM020937.1	17012526	17339233	1
LOC100122207	uncharacterized LOC100122207	CM020937.1	1717231	1730749	-1
LOC100123471	dnaJ homolog subfamily C member 13, transcript variant X1	CM020937.1	202444	212663	-1
LOC100115383	serine/threonine-protein kinase PAK mbt	CM020937.1	21598695	21603972	1
LOC100113915	uncharacterized LOC100113915, transcript variant X1	CM020937.1	21841666	21875623	1
LOC103316946	uncharacterized LOC103316946	CM020937.1	2243006	2243918	1
LOC100120909	paired box protein Pax-2-B, transcript variant X2	CM020937.1	23205049	23276415	-1
LOC100121011	phospholipase A2-like	CM020937.1	2445078	2449833	-1
LOC100120884	UPF0489 protein C5orf22 homolog	CM020937.1	2486208	2664517	-1
LOC100678838	uncharacterized LOC100678838, transcript variant X1	CM020937.1	26278828	26455176	-1
LOC100123627	putative sodium-coupled neutral amino acid transporter 7	CM020937.1	25856	28298	-1
LOC100120790	SET and MYND domain-containing protein 4, transcript variant X1	CM020937.1	2674961	2678444	1
LOC100120746	nicotinate phosphoribosyltransferase, transcript variant X3	CM020937.1	2683509	2695365	-1
LOC100120710	ATP-dependent RNA helicase abstrakt	CM020937.1	2689319	2701045	1
LOC100120593	alanine--tRNA ligase, cytoplasmic, transcript variant X4	CM020937.1	2746323	2751877	1
LOC100122441	multidrug resistance-associated protein 4, transcript variant X2	CM020937.1	27550538	27559260	-1
LOC100122402	Bloom syndrome protein homolog, transcript variant X3	CM020937.1	27571585	27578232	1
LOC100122175	uncharacterized LOC100122175, transcript variant X1	CM020937.1	27679868	27683371	1
LOC100122026	tyrosine kinase receptor Cad96Ca, transcript variant X1	CM020937.1	27777297	27788202	-1
LOC100123591	sodium- and chloride-dependent glycine transporter 1, transcript variant X1	CM020937.1	29335026	29340201	-1
LOC100123448	dynein regulatory complex subunit 7	CM020937.1	299290	302659	1
LOC100122528	muscarinic acetylcholine receptor DM1, transcript variant X4	CM020937.1	30353508	30371485	-1
LOC100123426	polyribonucleotide nucleotidyltransferase 1, mitochondrial	CM020937.1	307384	310877	-1
LOC100123414	probable cardiolipin synthase (CMP-forming), transcript variant X1	CM020937.1	312399	314979	-1
LOC100123386	two pore potassium channel protein sup-9	CM020937.1	324523	328291	-1
LOC100677808	single Ig IL-1-related receptor	CM020937.1	32797136	32880630	-1
LOC100121996	protein artichoke, transcript variant X3	CM020938.1	3714545	3828368	1
LOC100122094	transmembrane protein 132E, transcript variant X5	CM020938.1	7065682	7133032	-1
LOC100119823	autophagy-related protein 16-1, transcript variant X2	CM020938.1	12823034	13118656	-1
LOC100117861	solute carrier organic anion transporter family member 74D, transcript variant X9	CM020938.1	20451640	20521970	1
LOC100122982	lysosomal acid glucosylceramidase, transcript variant X1	CM020938.1	2187051	2190858	1
LOC103315339	ras-related protein Rab-34	CM020938.1	386878	389302	-1
LOC100121841	pre-mRNA-splicing factor ATP-dependent RNA helicase PRP16, transcript variant X2	CM020938.1	391479	396388	-1
LOC100678156	caskin-1, transcript variant X4	CM020938.1	42316	68960	1
LOC100122165	echinoderm microtubule-associated protein-like CG42247, transcript variant X2	CM020938.1	6987718	7019378	1
LOC100679559	uncharacterized LOC100679559, transcript variant X1	CM020938.1	69533	78467	1
LOC100124255	protein slit, transcript variant X2	CM020938.1	11969650	12049974	1
LOC100124281	E3 ubiquitin-protein ligase RNF19A, transcript variant X2	CM020938.1	12329689	12344067	1
LOC116417676	uncharacterized LOC116417676, transcript variant X1	CM020938.1	13118528	13122503	1
LOC100122318	protein obstructor-E, transcript variant X1	CM020938.1	1330252	1387877	1
LOC100120871	farnesyl pyrophosphate synthase, transcript variant X1	CM020938.1	143137	147471	1
GeneID_100122674	cuticular protein RR-2 family member 8	CM020938.1	1543463	1544479	1
LOC100119367	guanine nucleotide-binding protein subunit gamma-e	CM020938.1	150720	157600	1
LOC100122746	methanethiol oxidase, transcript variant X9	CM020938.1	1583501	1594630	-1
LOC100120921	probable chitinase 10	CM020938.1	157726	171358	1
LOC100120945	chaoptin, transcript variant X1	CM020938.1	168784	177278	-1
LOC100121043	diacylglycerol kinase epsilon, transcript variant X5	CM020938.1	188073	191697	-1
LOC116417551	uncharacterized LOC116417551	CM020938.1	19392483	19412277	-1
LOC103316308	guanylate cyclase 2D, transcript variant X3	CM020938.1	21098400	21379469	1
GeneID_100122974	annexin B11	CM020938.1	2183487	2187442	-1
LOC100122993	uncharacterized LOC100122993, transcript variant X2	CM020938.1	2193493	2263259	-1
LOC100121255	vacuolar protein sorting-associated protein 8 homolog	CM020938.1	227661	233885	-1
LOC100120450	5'-AMP-activated protein kinase catalytic subunit alpha-2, transcript variant X2	CM020938.1	22813	25207	1
LOC100121389	leupaxin, transcript variant X7	CM020938.1	254040	267428	-1
LOC100119269	adapter molecule Crk	CM020938.1	25183	27853	-1
LOC100123311	guanine nucleotide-binding protein G(q) subunit alpha, transcript variant X8	CM020938.1	2767003	2794502	1
LOC100123364	neurotrimin, transcript variant X2	CM020938.1	2885869	2894553	-1
LOC100123391	nucleolar protein 6, transcript variant X1	CM020938.1	2906178	2911064	1
LOC100120475	rho GTPase-activating protein 44, transcript variant X2	CM020938.1	27486	32817	1
LOC100123431	metabotropic glutamate receptor 7, transcript variant X1	CM020938.1	2952686	3015850	-1
LOC100123495	uncharacterized LOC100123495, transcript variant X5	CM020938.1	3132561	3170495	1
LOC100121572	mediator of RNA polymerase II transcription subunit 15, transcript variant X2	CM020938.1	316293	320611	-1
LOC100121589	peptidoglycan recognition protein 1, transcript variant X2	CM020938.1	321006	322072	1
LOC100121609	peptidoglycan-recognition protein SC2	CM020938.1	322377	323669	1
LOC100121644	uncharacterized LOC100121644, transcript variant X1	CM020938.1	325225	338743	1
LOC100122071	ras-related protein Rab-27A, transcript variant X3	CM020938.1	3452589	3573025	1
LOC100119651	ATP-citrate synthase, transcript variant X1	CM020938.1	363742	374065	1
LOC100120550	NAD-dependent protein deacetylase sirtuin-7, transcript variant X4	CM020938.1	36880	41789	1
LOC100121635	sodium-coupled neutral amino acid transporter 9, transcript variant X1	CM020938.1	3995283	3999389	1
LOC107981330	uncharacterized LOC107981330	CM020938.1	41225	43257	-1
LOC100121990	3-hydroxyisobutyryl-CoA hydrolase, mitochondrial, transcript variant X2	CM020938.1	453290	456124	-1
LOC100122035	facilitated trehalose transporter Tret1, transcript variant X2	CM020938.1	468279	478644	-1
LOC100120153	semaphorin-5A, transcript variant X2	CM020938.1	5020672	5070463	-1
LOC100120090	atrial natriuretic peptide receptor 1, transcript variant X5	CM020938.1	5085791	5170899	-1
LOC100123560	ataxin-7-like protein 1, transcript variant X1	CM020938.1	5464125	5471048	-1
LOC103318000	uncharacterized LOC103318000, transcript variant X2	CM020938.1	6053394	6080232	-1
LOC100123081	probable cytochrome P450 6a13	CM020938.1	6427872	6430544	-1
LOC103315329	uncharacterized LOC103315329, transcript variant X2	CM020938.1	559935	760414	-1
LOC100121658	argininosuccinate lyase, transcript variant X1	CM020938.1	7304562	7309220	1
LOC100120626	asparagine synthetase domain-containing protein 1, transcript variant X3	CM020938.1	78589	82837	1
LOC100122141	irregular chiasm C-roughest protein, transcript variant X1	CM020938.1	840529	913357	-1
LOC103318195	leucine-rich repeat-containing protein 15, transcript variant X1	CM020938.1	86495	89034	1
LOC100120729	apyrase, transcript variant X2	CM020938.1	89540	94051	1
GeneID_100463284	odorant receptor 297 pseudogene	CM020938.1	9662567	9664268	1
GeneID_100463186	odorant receptor 286	CM020938.1	9692223	9693993	-1
LOC100124104	tachykinin-like peptides receptor 99D, transcript variant X11	CM020938.1	9867934	9935545	-1
LOC100124120	uncharacterized LOC100124120, transcript variant X6	CM020938.1	10063070	10089072	1
LOC100120801	voltage-dependent T-type calcium channel subunit alpha-1G, transcript variant X3	CM020938.1	100338	132594	-1
GeneID_100115426	C1q-like venom protein	CM020938.1	10259204	10264362	1
LOC100679946	uncharacterized LOC100679946, transcript variant X5	CM020938.1	10274921	10281353	1
LOC100679975	uncharacterized LOC100679975, transcript variant X2	CM020938.1	10287745	10303203	1
LOC100124138	unconventional myosin-XV, transcript variant X1	CM020938.1	10302971	10368754	-1
LOC100679701	seipin	CM020938.1	1057227	1059175	-1
GeneID_100122182	slowpoke	CM020938.1	1073320	1165458	1
LOC100124202	rho guanine nucleotide exchange factor 12, transcript variant X2	CM020938.1	11250148	11284664	-1
LOC100122199	uncharacterized LOC100122199, transcript variant X2	CM020938.1	1157973	1167471	-1
LOC100124265	protein IMPACT, transcript variant X2	CM020938.1	12123908	12129371	1
LOC100124273	homeobox protein Nkx-6.1-like, transcript variant X2	CM020938.1	12165531	12179932	1
LOC100119664	interaptin, transcript variant X8	CM020938.1	13189440	13193891	-1
LOC100119624	uncharacterized LOC100119624, transcript variant X1	CM020938.1	13204001	13262288	-1
LOC100122348	solute carrier family 26 member 6, transcript variant X1	CM020938.1	1397497	1402049	-1
LOC100117371	protein unc-93 homolog A, transcript variant X1	CM020938.1	14056112	14077515	-1
LOC100122410	protein-serine O-palmitoleoyltransferase porcupine, transcript variant X2	CM020938.1	1408806	1411034	1
LOC100118347	muscarinic acetylcholine receptor M5, transcript variant X4	CM020938.1	14114871	14158624	-1
LOC100122505	antichymotrypsin-2, transcript variant X20	CM020938.1	1439028	1456444	-1
LOC116417663	uncharacterized LOC116417663	CM020938.1	14453148	14454841	-1
LOC100122602	sodium-independent sulfate anion transporter	CM020938.1	1502366	1507573	1
LOC100122764	uncharacterized LOC100122764	CM020938.1	1599500	1605171	-1
LOC100118639	tensin-1, transcript variant X2	CM020938.1	17132275	17281785	1
LOC100679702	uncharacterized LOC100679702, transcript variant X2	CM020938.1	1724741	1829677	-1
LOC100121018	NADPH oxidase 5	CM020938.1	178287	188104	1
LOC100122211	influenza virus NS1A-binding protein homolog, transcript variant X6	CM020938.1	18613546	18626117	-1
LOC100122393	alpha-catulin, transcript variant X4	CM020938.1	18762285	18867831	-1
LOC100122873	lachesin, transcript variant X3	CM020938.1	1865837	2005062	-1
LOC100122895	uncharacterized LOC100122895, transcript variant X2	CM020938.1	19372020	19384889	-1
LOC100680067	uncharacterized LOC100680067, transcript variant X1	CM020938.1	19406231	19456336	1
LOC100122992	synaptic vesicle glycoprotein 2B	CM020938.1	19541002	19544061	-1
LOC103315905	synaptic vesicle glycoprotein 2B-like	CM020938.1	19548938	19552245	-1
LOC100123034	synaptic vesicle glycoprotein 2B-like	CM020938.1	19552348	19557651	-1
LOC100120423	testis-expressed protein 2	CM020938.1	19644	22767	-1
LOC100120074	COP9 signalosome complex subunit 2	CM020938.1	2013948	2016481	-1
LOC103316142	ankyrin-3-like	CM020938.1	20207742	20209673	1
LOC100118678	uncharacterized LOC100118678	CM020938.1	20341225	20409846	-1
LOC100117668	uncharacterized LOC100117668, transcript variant X4	CM020938.1	20535958	20680114	-1
LOC100124137	lysosomal alpha-glucosidase, transcript variant X2	CM020938.1	20789458	20799057	1
LOC100124113	ubiquitin-protein ligase E3C	CM020938.1	21002135	21007657	-1
LOC100124077	corticosteroid-binding protein	CM020938.1	21416517	21419871	-1
LOC100122965	homeobox protein orthopedia, transcript variant X6	CM020938.1	2154932	2173813	-1
LOC100123681	transcriptional adapter 1	CM020938.1	23147156	23148394	1
LOC100123668	MICOS complex subunit Mic60, transcript variant X1	CM020938.1	23245033	23274873	-1
LOC100123399	neprilysin-4, transcript variant X1	CM020938.1	23718726	23773100	1
LOC100123373	protein bric-a-brac 2, transcript variant X1	CM020938.1	23783048	23826977	-1
LOC100119399	histone H3.1-like	CM020938.1	242206	243111	1
LOC100121333	histone H2A-beta, sperm-like	CM020938.1	243995	245468	1
LOC100121350	DNA-directed RNA polymerases I, II, and III subunit RPABC2	CM020938.1	244124	245661	1
LOC100119473	tyrosine--tRNA ligase, cytoplasmic, transcript variant X4	CM020938.1	245648	251024	-1
LOC100123110	signal recognition particle receptor subunit beta, transcript variant X1	CM020938.1	2472467	2477216	1
LOC100122833	dopamine receptor 1, transcript variant X3	CM020938.1	24696242	24847378	1
LOC100120180	gamma-aminobutyric acid type B receptor subunit 2, transcript variant X2	CM020938.1	26633568	26758740	1
LOC100286822	cortex, transcript variant X3	CM020938.1	2708890	2714812	1
LOC100120228	zinc finger C4H2 domain-containing protein	CM020938.1	2721340	2725040	1
LOC100117527	voltage-dependent L-type calcium channel subunit beta-2, transcript variant X6	CM020938.1	27337471	27378255	1
LOC100116283	zinc finger protein castor homolog 1, transcript variant X1	CM020938.1	27931680	27993396	-1
LOC100123316	uridine phosphorylase 1, transcript variant X2	CM020938.1	2796064	2807811	1
LOC100121424	CD63 antigen	CM020938.1	277911	289237	-1
LOC116417961		WELF01000060.1	323401	324242	-1
LOC116417959	uncharacterized LOC116417959	WELF01000060.1	315755	320293	1
LOC116417960	uncharacterized LOC116417960	WELF01000060.1	312050	315579	-1
LOC100123648	putative lipoyltransferase 2, mitochondrial	CM020934.1	2918412	2921318	-1
LOC100115040	sterol regulatory element-binding protein cleavage-activating protein, transcript variant X2	CM020934.1	21862979	21882140	1
LOC116415835	THAP domain-containing protein 11	CM020934.1	24916304	24918481	1
LOC116415770	gametocyte-specific factor 1-like	CM020934.1	29539646	29551692	-1
LOC103315517	uncharacterized LOC103315517	CM020934.1	3972730	3976792	-1
LOC100116683	nicotinic acetylcholine receptor alpha 6 subunit, transcript variant X2	CM020934.1	5265070	5386615	1
LOC100116294	uncharacterized LOC100116294, transcript variant X1	CM020934.1	5448051	5463716	-1
LOC100679165	uncharacterized LOC100679165, transcript variant X2	CM020934.1	690269	695033	1
LOC100679091	uncharacterized LOC100679091, transcript variant X3	CM020934.1	7287328	7293295	1
LOC100121422	uncharacterized LOC100121422	CM020934.1	8285073	8302032	-1
LOC100120919	uncharacterized LOC100120919, transcript variant X5	CM020934.1	8936223	8967606	-1
LOC100120752	F-actin-monooxygenase Mical, transcript variant X8	CM020934.1	8990099	9052252	-1
LOC100679558	beta-4C adrenergic receptor, transcript variant X4	CM020934.1	10575435	10662990	1
LOC100118015	serine/threonine-protein phosphatase 2B catalytic subunit 2, transcript variant X7	CM020934.1	10802887	10864871	-1
LOC100117281	peroxisome assembly protein 12	CM020934.1	10960491	10962321	-1
LOC100121920	intraflagellar transport protein 56, transcript variant X2	CM020934.1	1271062	1274021	1
LOC100678569	neutral alpha-glucosidase AB-like	CM020934.1	1273910	1277290	-1
LOC100120028	proton-coupled amino acid transporter 1, transcript variant X5	CM020934.1	15312126	15325833	1
LOC100115071	facilitated trehalose transporter Tret1, transcript variant X1	CM020934.1	21898370	21909720	1
LOC100115902	J domain-containing protein DDB_G0295729, transcript variant X2	CM020934.1	24067258	24118318	1
LOC100123298	heterogeneous nuclear ribonucleoprotein U-like protein 2, transcript variant X2	CM020934.1	2495863	2507346	1
LOC100118245	speckle-type POZ protein-like, transcript variant X2	CM020934.1	25566290	25589509	1
LOC100678554	uncharacterized LOC100678554	CM020934.1	26195372	26198408	1
LOC100678596	trypsin	CM020934.1	2705107	2707565	1
LOC100118609	serine/threonine-protein kinase BRSK2, transcript variant X3	CM020934.1	273257	278039	1
LOC107980513	uncharacterized protein C12orf73	CM020934.1	285771	286161	1
LOC100678348	uncharacterized LOC100678348, transcript variant X1	CM020934.1	28739745	28743903	-1
LOC100120219	discoidin domain-containing receptor 2, transcript variant X4	CM020934.1	29037019	29222173	-1
LOC100121410	COP9 signalosome complex subunit 3	CM020934.1	33334685	33338052	-1
LOC100187718	B-cell CLL/lymphoma 11-like protein	CM020934.1	34251566	34356119	1
LOC100123251	probable cationic amino acid transporter	CM020934.1	34712768	34742543	1
LOC100123931	forkhead box protein K2, transcript variant X2	CM020934.1	3692212	3700853	-1
LOC116415745	uncharacterized protein DDB_G0283357-like, transcript variant X1	CM020934.1	37858541	37860648	-1
LOC100123978	synaptic vesicle glycoprotein 2A, transcript variant X2	CM020934.1	3867667	3877071	1
LOC100116010	uncharacterized LOC100116010	CM020934.1	4008604	4017292	-1
LOC100119193	RNA-binding protein squid, transcript variant X3	CM020934.1	403956	412329	1
LOC103315469	uncharacterized LOC103315469, transcript variant X4	CM020934.1	433794	435333	1
LOC100678407	dorsal root ganglia homeobox protein, transcript variant X1	CM020934.1	440414	443493	-1
LOC100117977	tropomodulin, transcript variant X14	CM020934.1	4632632	4695929	-1
LOC100117454	calcium/calmodulin-dependent protein kinase type 1, transcript variant X1	CM020934.1	5081568	5105098	-1
LOC103315470	uncharacterized LOC103315470, transcript variant X1	CM020934.1	534156	537788	-1
LOC100115785	39S ribosomal protein L39, mitochondrial	CM020934.1	540144	541687	-1
LOC100120010	axis inhibition protein, axin, transcript variant X8	CM020934.1	544060	574938	1
LOC100114753	uncharacterized LOC100114753	CM020934.1	5642242	5668768	1
LOC100120043	sodium-independent sulfate anion transporter, transcript variant X1	CM020934.1	578690	584136	1
GeneID_100170121	THO complex 4	CM020934.1	5949853	5952605	1
LOC100120230	vacuolar protein sorting-associated protein 13, transcript variant X3	CM020934.1	635510	653909	-1
LOC100120277	MAPK/MAK/MRK overlapping kinase-like, transcript variant X1	CM020934.1	6400894	6403386	1
LOC100677965	uncharacterized LOC100677965, transcript variant X3	CM020934.1	6421421	6464540	1
LOC100119808	serine/threonine-protein kinase 10, transcript variant X2	CM020934.1	6518893	6541266	1
LOC100679504	uncharacterized LOC100679504	CM020934.1	6142	8476	-1
LOC116415966	poly [ADP-ribose] polymerase tankyrase-2-like	CM020934.1	6662366	6667377	-1
LOC100121632	PHD finger protein 14, transcript variant X2	CM020934.1	6937203	6946001	1
LOC100121625	WW domain-containing adapter protein with coiled-coil homolog, transcript variant X1	CM020934.1	8208105	8214161	1
LOC100121570	importin-4	CM020934.1	8231467	8237461	-1
GeneID_100120972	fibroblast growth factor (acidic) intracellular binding protein	CM020934.1	912558	914367	1
LOC100121019	calcium-dependent secretion activator, transcript variant X1	CM020934.1	918065	941658	-1
LOC100679292	uncharacterized LOC100679292	CM020934.1	9489429	9508660	1
LOC116416018	uncharacterized LOC116416018	CM020934.1	961811	964451	-1
LOC103318031	uncharacterized LOC103318031	CM020934.1	9723158	9730590	1
LOC100115944	protein enhancer of sevenless 2B, transcript variant X1	CM020934.1	970897	978312	-1
GeneID_100463132	odorant receptor 188	CM020934.1	1010455	1012239	1
LOC100119716	high affinity cAMP-specific and IBMX-insensitive 3',5'-cyclic phosphodiesterase 8	CM020934.1	10158378	10165612	1
LOC100118721	UNC93-like protein, transcript variant X2	CM020934.1	10494277	10558529	1
LOC100678057	CREB-binding protein, transcript variant X2	CM020934.1	10999433	11005398	1
LOC100114105	Down syndrome cell adhesion molecule-like protein Dscam2, transcript variant X47	CM020934.1	11019551	11083708	-1
LOC100114140	UDP-glucuronosyltransferase 2A3, transcript variant X1	CM020934.1	11086560	11091190	1
LOC100116016	COP9 signalosome complex subunit 8	CM020934.1	1109615	1113215	-1
LOC100116055	eukaryotic translation initiation factor 3 subunit A	CM020934.1	1135153	1139824	1
LOC100114919	trypsin-7	CM020934.1	11401488	11410450	-1
LOC100121538	nose resistant to fluoxetine protein 6	CM020934.1	1140819	1144632	1
LOC100122037	CCR4-NOT transcription complex subunit 6-like, transcript variant X2	CM020934.1	1295407	1583304	-1
LOC100679692	eukaryotic translation initiation factor 4 gamma, transcript variant X2	CM020934.1	13471606	13483506	1
LOC100120611	cathepsin L	CM020934.1	14692560	14697448	1
LOC100120510	6-phosphogluconate dehydrogenase, decarboxylating	CM020934.1	14885764	14889554	-1
LOC100119554	DNA repair protein REV1	CM020934.1	15123751	15128469	1
LOC100119707	L-lactate dehydrogenase-like	CM020934.1	15160767	15164209	-1
LOC116416972	uncharacterized LOC116416972	CM020934.1	15320262	15323552	-1
LOC100121416	Krueppel-like factor luna, transcript variant X4	CM020934.1	15618187	15623549	1
LOC100678563	cyclin-J	CM020934.1	16109726	16111692	-1
LOC100122418	E3 ubiquitin-protein ligase MIB2, transcript variant X1	CM020934.1	16265634	16271401	-1
LOC100678329	histidine-rich glycoprotein-like	CM020934.1	20438857	20440735	-1
LOC100114108	probable medium-chain specific acyl-CoA dehydrogenase, mitochondrial, transcript variant X1	CM020934.1	21624802	21628881	-1
LOC100114328	ubiquitin carboxyl-terminal hydrolase 47, transcript variant X1	CM020934.1	21651835	21678025	1
GeneID_100114970	tudor staphylococcus/micrococcal nuclease	CM020934.1	21809707	21819226	-1
LOC100115005	uncharacterized LOC100115005	CM020934.1	21830526	21859044	1
LOC116417446		CM020934.1	21925033	21932994	1
LOC116738526	uncharacterized LOC116738526	CM020934.1	23859139	23862101	1
LOC100116013	polyhomeotic-proximal chromatin protein, transcript variant X3	CM020934.1	24009436	24027502	-1
LOC100115209	cell division cycle 42 homolog, transcript variant X3	CM020934.1	24123443	24160949	-1
LOC100120747	scavenger receptor class B member 1, transcript variant X2	CM020934.1	24237165	24297112	-1
LOC116418378	protein toll-like	CM020934.1	24279076	24286601	1
LOC100123305	histone-lysine N-methyltransferase ash1, transcript variant X1	CM020934.1	2505651	2521399	-1
LOC107980859	uncharacterized LOC107980859	CM020934.1	2520403	2540063	1
LOC100117522	chromatin-remodeling complex ATPase chain Iswi	CM020934.1	25291634	25297716	1
LOC100117837	putative fatty acyl-CoA reductase CG5065, transcript variant X1	CM020934.1	25401486	25417941	1
LOC100680375	F-box/LRR-repeat protein 3, transcript variant X4	CM020934.1	25475236	25486935	-1
LOC100118106	RNA-binding protein asd-2, transcript variant X1	CM020934.1	25503651	25579474	-1
LOC100678392	uncharacterized LOC100678392, transcript variant X1	CM020934.1	2570677	2573237	-1
LOC116415992	uncharacterized LOC116415992	CM020934.1	2598214	2599052	1
LOC100116900	probable multidrug resistance-associated protein lethal(2)03659, transcript variant X1	CM020934.1	26236126	26258063	1
LOC100116837	aquaporin AQPcic	CM020934.1	26288952	26320659	-1
LOC100123412	cystathionine gamma-lyase, transcript variant X1	CM020934.1	2702295	2706321	1
LOC100123432	chymotrypsin-1	CM020934.1	2709716	2710985	1
GeneID_100463271	odorant receptor 235 pseudogene	CM020934.1	2730126	2731601	-1
LOC100119257	pancreatic triacylglycerol lipase, transcript variant X2	CM020934.1	27490349	27531779	1
LOC100123502	heat shock 70 kDa protein 4L, transcript variant X2	CM020934.1	2749526	2758590	1
LOC100123521	alpha-aminoadipic semialdehyde synthase, mitochondrial, transcript variant X3	CM020934.1	2764580	2770099	1
LOC100679057	CREB-binding protein-like	CM020934.1	2777759	2779445	1
LOC100118338	pleckstrin homology domain-containing family M member 2, transcript variant X3	CM020934.1	27884954	27896487	-1
LOC100123563	Fanconi anemia group M protein	CM020934.1	2803083	2809036	1
LOC100123571	aminotransferase-like venom protein 1	CM020934.1	2808898	2811334	-1
LOC100188901	chitinase	CM020934.1	2819197	2821919	-1
LOC116415761	uncharacterized LOC116415761, transcript variant X3	CM020934.1	28272217	28276170	-1
LOC100116775	protein yellow	CM020934.1	2835667	2839310	1
LOC100118672	titin homolog, transcript variant X4	CM020934.1	28567766	28582664	-1
LOC100123620	golgin-45, transcript variant X1	CM020934.1	2861964	2865335	1
LOC100119561	mitogen-activated protein kinase kinase kinase 13, transcript variant X3	CM020934.1	28777869	28800361	-1
LOC103315500	chymotrypsinogen A	CM020934.1	2925837	2935983	1
LOC100123671	DCN1-like protein 4, transcript variant X15	CM020934.1	2943106	2949403	-1
LOC100123673	26S proteasome non-ATPase regulatory subunit 6	CM020934.1	2949722	2951844	-1
LOC100123677	chromobox protein homolog 1, transcript variant X1	CM020934.1	2958903	2961043	1
LOC103315501	CREB-binding protein-like	CM020934.1	2965261	2967262	-1
LOC100680186	DDB1- and CUL4-associated factor 12-like, transcript variant X3	CM020934.1	2967857	2970306	1
LOC100123726	chloride channel 7	CM020934.1	3162765	3166586	-1
LOC100679821	adenosine deaminase 2-like	CM020934.1	32182895	32184825	-1
LOC116415817	uncharacterized LOC116415817, transcript variant X1	CM020934.1	32312568	32330781	-1
LOC100120014	histone-lysine N-methyltransferase SETDB1	CM020934.1	32726432	32731202	-1
LOC100123778	dynein heavy chain 3, axonemal	CM020934.1	3273723	3287510	1
LOC103315465	phosphatidylinositol N-acetylglucosaminyltransferase subunit Q	CM020934.1	331633	334072	-1
LOC100123798	SUN domain-containing protein 1	CM020934.1	3328110	3330112	-1
LOC100113975	histidine-rich glycoprotein-like	CM020934.1	33620755	33623278	1
LOC100122101	endothelin-converting enzyme homolog, transcript variant X2	CM020934.1	33624889	33629688	1
LOC103317804	phosphotriesterase-related protein	CM020934.1	34609510	34611698	1
LOC100123168	neuronal PAS domain-containing protein 2, transcript variant X12	CM020934.1	34632881	34672892	1
LOC100123312	UPF0428 protein CXorf56 homolog, transcript variant X6	CM020934.1	34792192	34795592	1
LOC100123482	sorting nexin-27, transcript variant X2	CM020934.1	35018750	35027897	1
LOC100680278	uncharacterized LOC100680278	CM020934.1	35102110	35105067	1
LOC100123874	dnaJ homolog subfamily C member 8	CM020934.1	3521106	3523552	-1
LOC100123715	protein mahjong, transcript variant X1	CM020934.1	35622811	35631079	-1
LOC100123774	BTB/POZ domain-containing protein 10, transcript variant X9	CM020934.1	35734191	35741577	-1
LOC100123911	yemanuclein	CM020934.1	3634928	3636368	-1
LOC100678222	uncharacterized protein C3orf18 homolog, transcript variant X1	CM020934.1	3656412	3659942	1
LOC116415963	high mobility group protein I, transcript variant X2	CM020934.1	3660050	3663432	-1
LOC100679777	uncharacterized LOC100679777	CM020934.1	36613096	36703728	-1
LOC100123923	ADP-ribose glycohydrolase ARH3-like, transcript variant X1	CM020934.1	3670307	3672076	-1
LOC100123928	RNA cytidine acetyltransferase, transcript variant X4	CM020934.1	3673221	3677009	-1
LOC100119052	E3 ubiquitin-protein ligase SIAH1, transcript variant X1	CM020934.1	367690	372081	-1
LOC100123937	myeloperoxidase, transcript variant X1	CM020934.1	3704534	3710908	-1
LOC100123915	cyclin-G-associated kinase, transcript variant X3	CM020934.1	37121451	37148227	-1
LOC100123953	uncharacterized LOC100123953	CM020934.1	3762344	3767326	-1
LOC100115643	uncharacterized LOC100115643, transcript variant X5	CM020934.1	37736932	37757562	-1
LOC100680220	uncharacterized LOC100680220	CM020934.1	37765856	37767881	-1
LOC100115382	protein FAM135B	CM020934.1	37786230	37797098	-1
LOC103317207	transcription factor hamlet, transcript variant X2	CM020935.1	12876342	12896407	1
GeneID_100121203	transformer	CM020935.1	1465824	1473235	1
LOC100121711	trichohyalin	CM020935.1	25991031	25999430	1
LOC100116770	importin subunit alpha-3, transcript variant X3	CM020935.1	713189	719042	-1
LOC100119703	ubiquitin carboxyl-terminal hydrolase 20, transcript variant X1	CM020935.1	8109220	8116351	-1
LOC100116030	receptor-type guanylate cyclase Gyc76C	CM020935.1	9558624	9622951	1
LOC100120570	actin-interacting protein 1, transcript variant X2	CM020935.1	1143577	1148455	1
LOC100121224	protein transport protein Sec16A, transcript variant X5	CM020935.1	14080793	14099002	-1
LOC100121642	transmembrane protein 35A	CM020935.1	1690281	1694538	-1
LOC116416160	uncharacterized LOC116416160, transcript variant X2	CM020935.1	20509513	20515085	1
LOC100118376	UDP-glucose 4-epimerase-like, transcript variant X3	CM020935.1	20472731	20528212	-1
LOC103316629	uncharacterized LOC103316629, transcript variant X2	CM020935.1	21301563	21378485	1
LOC100679111	zinc finger protein Xfin	CM020935.1	2197140	2203350	-1
LOC100120071	extended synaptotagmin-like protein 2, transcript variant X4	CM020935.1	22952418	22961366	1
LOC100679139	protein Wnt-11b-1	CM020935.1	22965605	22979111	-1
LOC100116646	Golgi-specific brefeldin A-resistance guanine nucleotide exchange factor 1, transcript variant X1	CM020935.1	2492122	2500714	-1
GeneID_100117907	cuticular protein RR-1 family member 22	CM020935.1	25824557	25827110	1
LOC100117231	WD repeat-containing protein 81, transcript variant X1	CM020935.1	2615005	2622943	-1
LOC100680462	retinal homeobox protein Rx, transcript variant X5	CM020935.1	27152938	27169114	1
LOC100680421	carbohydrate sulfotransferase 11-like	CM020935.1	29704483	29707296	-1
LOC103315730	mucin-5AC, transcript variant X3	CM020935.1	30051631	30095556	1
LOC100118918	mitochondrial carrier protein Rim2, transcript variant X2	CM020935.1	3058220	3078301	1
LOC100118731	metastasis-associated protein MTA1, transcript variant X2	CM020935.1	32865536	32887450	1
LOC100116553	probable histone-binding protein Caf1, transcript variant X1	CM020935.1	35803	38318	-1
LOC100117244	probable ATP-dependent RNA helicase DDX31, transcript variant X1	CM020935.1	386734	402247	-1
LOC100120812	venom metalloproteinase 3-like, transcript variant X4	CM020935.1	4069834	4147465	1
LOC100118232	glycerophosphocholine phosphodiesterase GPCPD1, transcript variant X4	CM020935.1	39798	47780	-1
LOC100117129	integrator complex subunit 10, transcript variant X3	CM020935.1	422076	424746	-1
LOC100117091	protein transport protein Sec31A, transcript variant X4	CM020935.1	425154	431420	-1
LOC100121196	zinc finger protein chinmo, transcript variant X1	CM020935.1	4681537	4744423	-1
LOC100121913	uncharacterized LOC100121913, transcript variant X1	CM020935.1	5150255	5185420	1
LOC100678176	protein-associating with the carboxyl-terminal domain of ezrin	CM020935.1	5204933	5207920	-1
LOC100122089	xaa-Pro aminopeptidase 3	CM020935.1	5283394	5285921	1
LOC100122121	amidophosphoribosyltransferase	CM020935.1	5291273	5298267	1
LOC100301486	rho-like	CM020935.1	6785719	6796788	1
LOC100116582	uncharacterized LOC100116582, transcript variant X5	CM020935.1	760844	769336	-1
LOC100117052	alsin	CM020935.1	7911239	7920271	-1
GeneID_100463088	odorant receptor 102	CM020935.1	795895	797472	-1
LOC100119862	digestive cysteine proteinase 1, transcript variant X3	CM020935.1	8085428	8092877	-1
GeneID_100119074	succinate dehydrogenase complex, subunit A, flavoprotein (Fp)	CM020935.1	832550	839792	-1
LOC100119263	barrier-to-autointegration factor-like, transcript variant X2	CM020935.1	860041	862610	-1
LOC100118991	putative phospholipase B-like lamina ancestor, transcript variant X2	CM020935.1	8614752	8634301	1
LOC100119325	probable cytosolic iron-sulfur protein assembly protein Ciao1, transcript variant X1	CM020935.1	870255	873579	1
LOC100118125	DET1- and DDB1-associated protein 1	CM020935.1	885105	887176	-1
LOC100119644	CTD small phosphatase-like protein 2, transcript variant X1	CM020935.1	935556	940057	1
LOC100116068	guanylate cyclase 32E	CM020935.1	9529809	9552149	1
LOC116738501	uncharacterized LOC116738501	CM020935.1	9544035	9558801	-1
LOC100115798	synaptic vesicle glycoprotein 2B, transcript variant X2	CM020935.1	9643367	9663588	1
LOC100118012	protein crossbronx homolog	CM020935.1	96518	99064	1
LOC100123868	transmembrane protein 120 homolog	CM020935.1	10053090	10058911	1
LOC100123850	dual oxidase maturation factor 1, transcript variant X5	CM020935.1	10139019	10152163	-1
LOC100118265	uncharacterized LOC100118265	CM020935.1	1042491	1046991	1
LOC100120191	zinc finger protein 594, transcript variant X2	CM020935.1	1048518	1057528	-1
LOC100123756	neurotrophin 1	CM020935.1	10575750	10585284	1
LOC100679480	uncharacterized LOC100679480, transcript variant X2	CM020935.1	1058011	1061324	1
LOC100123693	wiskott-Aldrich syndrome protein family member 3, transcript variant X1	CM020935.1	10716362	10738784	-1
LOC100123686	sialin	CM020935.1	10744584	10754317	1
LOC100680148	tudor and KH domain-containing protein homolog, transcript variant X2	CM020935.1	10777908	10792583	-1
LOC100123611	sedoheptulokinase, transcript variant X2	CM020935.1	10965580	10987713	1
LOC100123573	T-box-containing protein TBX6L-like	CM020935.1	11004752	11019057	1
LOC100123542	integrin alpha-PS1, transcript variant X1	CM020935.1	11053070	11068190	-1
LOC100679686	protein PFC0760c-like, transcript variant X1	CM020935.1	1132366	1137369	-1
LOC100677947	uncharacterized LOC100677947	CM020935.1	1140588	1143272	1
LOC100120641	nucleolar complex protein 4 homolog B	CM020935.1	1161879	1165757	-1
GeneID_100123193	serine protease 123	CM020935.1	12097754	12099079	1
LOC100123158	tripartite motif-containing 2 protein-like	CM020935.1	12107213	12118121	1
LOC103317243	brachyurin-like, transcript variant X2	CM020935.1	12226437	12229813	-1
LOC100122824	ecdysone-induced protein 74EF, transcript variant X3	CM020935.1	12314171	12389112	1
LOC116416141	uncharacterized LOC116416141	CM020935.1	12412453	12420106	1
LOC100122721	histone-lysine N-methyltransferase PRDM16, transcript variant X6	CM020935.1	12707013	12787341	1
LOC100678773	rab3 GTPase-activating protein catalytic subunit	CM020935.1	13029621	13051080	-1
LOC100122502	E3 ubiquitin-protein ligase MIB1, transcript variant X1	CM020935.1	13060052	13108343	-1
LOC100122432	CTL-like protein 2, transcript variant X2	CM020935.1	13133526	13136083	-1
LOC100122314	PDZ domain-containing protein 8, transcript variant X2	CM020935.1	13168099	13177773	1
LOC100122293	formin-binding protein 1-like, transcript variant X1	CM020935.1	13189211	13225742	-1
LOC100122193	phospholipid phosphatase 1, transcript variant X1	CM020935.1	13256850	13277729	1
GeneID_100122029	DNA methyltransferase 1a	CM020935.1	13471494	13477750	-1
LOC100121916	stress-activated protein kinase JNK, transcript variant X2	CM020935.1	13509818	13527369	-1
LOC100121619	uncharacterized LOC100121619	CM020935.1	13679671	13703430	1
LOC100121566	nuclear pore complex protein Nup54	CM020935.1	13703947	13707284	1
LOC116416208	uncharacterized LOC116416208	CM020935.1	13903982	13910492	1
LOC100121111	E3 SUMO-protein ligase NSE2, transcript variant X3	CM020935.1	1414628	1416126	-1
LOC100118453	39S ribosomal protein L30, mitochondrial	CM020935.1	1417725	1418950	1
LOC100120888	hydroxyacid oxidase 1	CM020935.1	14279498	14283641	-1
LOC100120792	mitochondrial import inner membrane translocase subunit TIM14	CM020935.1	14310496	14312414	-1
LOC100118798	flocculation protein FLO11, transcript variant X1	CM020935.1	14365433	14374645	-1
LOC100119653	Y+L amino acid transporter 2, transcript variant X1	CM020935.1	14496808	14504648	-1
LOC100120345	OTU domain-containing protein 7B, transcript variant X6	CM020935.1	14914408	14919274	-1
LOC100121225	paired mesoderm homeobox protein 2	CM020935.1	1490869	1494996	1
LOC100118494	probable low affinity copper uptake protein 2, transcript variant X2	CM020935.1	1497325	1499655	1
LOC100680076	E3 ubiquitin-protein ligase RNF14-like, transcript variant X2	CM020935.1	1499510	1501572	-1
LOC100120802	rhythmically expressed gene 5 protein, transcript variant X2	CM020935.1	15047335	15064517	1
LOC100121267	toll-like receptor 3	CM020935.1	1507605	1512220	1
LOC100121365	golgin-84, transcript variant X1	CM020935.1	1531528	1533832	-1
LOC100679716	pleckstrin homology-like domain family B member 1, transcript variant X7	CM020935.1	15586265	15621834	1
LOC100121481	protein turtle homolog B	CM020935.1	15704360	15732731	-1
LOC100121553	unconventional myosin-IXAa, transcript variant X1	CM020935.1	15836462	15856493	-1
LOC100117449	coiled-coil domain-containing protein 39	CM020935.1	16389838	16394167	-1
LOC103315402	uncharacterized LOC103315402	CM020935.1	16441964	16444548	1
LOC100121675	tripartite motif-containing protein 45, transcript variant X5	CM020935.1	1698401	1702034	-1
LOC100114832	TGF-beta receptor type-1, transcript variant X6	CM020935.1	17065068	17106250	1
LOC116416129		CM020935.1	1714930	1715509	1
LOC100114390	AP-1 complex subunit gamma-1, transcript variant X8	CM020935.1	1781835	1790374	1
LOC100117784	solute carrier family 66 member 2, transcript variant X1	CM020935.1	180702	182660	1
LOC100114907	heat shock protein 68	CM020935.1	1814451	1817017	1
LOC107981425	uncharacterized LOC107981425	CM020935.1	18428814	18436074	1
LOC100679483	uncharacterized LOC100679483, transcript variant X4	CM020935.1	18456485	18520601	1
LOC100115614	tumor necrosis factor alpha-induced protein 8-like protein, transcript variant X4	CM020935.1	18651546	18666571	1
GeneID_100120492	serine protease 72	CM020935.1	19774980	19777268	1
LOC100680243	uncharacterized LOC100680243	CM020935.1	2026670	2030073	-1
LOC100114428	arginine-glutamic acid dipeptide repeats protein, transcript variant X2	CM020935.1	20688804	20707361	-1
LOC103315305	alpha-1,6-mannosyl-glycoprotein 2-beta-N-acetylglucosaminyltransferase, transcript variant X1	CM020935.1	20832198	20875538	1
LOC100115651	sulfotransferase 1C4, transcript variant X3	CM020935.1	20921741	20928401	1
LOC100115694	transmembrane protein 47, transcript variant X2	CM020935.1	20931102	20942911	1
LOC100115780	protein KIAA0100	CM020935.1	20944365	20953420	1
LOC100115823	corepressor interacting with RBPJ 1	CM020935.1	20954987	20956182	1
LOC100116009	DNA repair protein RAD51 homolog 4, transcript variant X4	CM020935.1	20998246	21006430	1
LOC100116049	TRPL translocation defect protein 14, transcript variant X1	CM020935.1	21006510	21026070	-1
LOC107980731	4-coumarate--CoA ligase 1, transcript variant X3	CM020935.1	21112114	21118009	1
LOC116416313	uncharacterized LOC116416313, transcript variant X1	CM020935.1	21123990	21154894	-1
LOC100117420	E3 ubiquitin-protein ligase Bre1, transcript variant X2	CM020935.1	21623569	21630041	1
LOC100119363	radial spoke head 1 homolog, transcript variant X2	CM020935.1	22502944	22508344	1
LOC107980736	uncharacterized LOC107980736, transcript variant X3	CM020935.1	22792998	22801918	1
LOC100120004	O-acyltransferase like protein	CM020935.1	22934637	22947785	1
LOC100120108	EF-hand domain-containing family member C2	CM020935.1	22961548	22965523	1
LOC100120365	E3 ubiquitin-protein ligase TRIP12, transcript variant X13	CM020935.1	23010742	23040478	1
LOC100120799	ABC transporter G family member 21, transcript variant X2	CM020935.1	23168158	23269782	1
LOC100115763	TBC1 domain family member 9, transcript variant X4	CM020935.1	2344819	2351214	1
LOC103316641	uncharacterized LOC103316641	CM020935.1	2460952	2462286	-1
LOC100116404	zinc finger protein 813	CM020935.1	2462483	2467081	-1
LOC100113599	thioredoxin domain-containing protein 15	CM020935.1	2471823	2473347	-1
LOC100116505	glyoxylate reductase/hydroxypyruvate reductase	CM020935.1	2473463	2475088	-1
LOC100116821	RNA-binding protein lark, transcript variant X13	CM020935.1	2534282	2550894	-1
LOC100122283	5'-nucleotidase domain-containing protein 3, transcript variant X2	CM020935.1	25557072	25564073	1
LOC100121970	vesicular glutamate transporter 2, transcript variant X1	CM020935.1	25808188	25821647	1
LOC107980695	U-scoloptoxin(01)-Er1a-like	CM020935.1	2583469	2584806	-1
LOC100117036	chitinase-3-like protein 2	CM020935.1	2584893	2596453	-1
LOC100117153	carnosine N-methyltransferase, transcript variant X2	CM020935.1	2607215	2611486	-1
LOC100117190	RAD50-interacting protein 1	CM020935.1	2611902	2615083	1
LOC100113703	F-box-like/WD repeat-containing protein TBL1XR1	CM020935.1	2646164	2649424	-1
LOC100113728	40S ribosomal protein S19	CM020935.1	2650051	2651172	-1
LOC100120994	orexin receptor type 2, transcript variant X1	CM020935.1	26592744	26639112	-1
LOC100117494	tyrosine-protein kinase transmembrane receptor Ror2	CM020935.1	2702107	2706009	-1
LOC107980647	uncharacterized LOC107980647	CM020935.1	27260893	27262250	-1
LOC100679897	serine-rich adhesin for platelets, transcript variant X9	CM020935.1	27800411	27819902	1
LOC107980723	uncharacterized LOC107980723, transcript variant X2	CM020935.1	29531787	29587349	-1
GeneID_100101930	voltage-gated sodium channel alpha subunit	CM020935.1	29793211	29865153	1
LOC103315739	protein giant-lens, transcript variant X2	CM020935.1	30042531	30051358	1
GeneID_100121732	ACP receptor	CM020935.1	30113544	30135315	1
LOC100122382	RNA-binding protein Rsf1, transcript variant X2	CM020935.1	30605629	30608896	-1
LOC100122397	SAFB-like transcription modulator, transcript variant X5	CM020935.1	30609202	30616858	1
LOC100122412	proclotting enzyme, transcript variant X2	CM020935.1	30616968	30624802	1
LOC100122426	coiled-coil domain-containing protein 149	CM020935.1	30624810	30628094	-1
LOC100122439	coronin-2B, transcript variant X8	CM020935.1	30627647	30639408	1
LOC100679561	uncharacterized LOC100679561, transcript variant X2	CM020935.1	30698824	30737670	1
LOC100122547	glutamine--fructose-6-phosphate aminotransferase [isomerizing] 2, transcript variant X2	CM020935.1	30752446	30763706	1
LOC100678296	uncharacterized protein DDB_G0271670, transcript variant X4	CM020935.1	30875498	30924907	1
LOC103316322	myosin-10	CM020935.1	33716285	33718379	1
LOC100120453	transcriptional coactivator yorkie, transcript variant X3	CM020935.1	33758466	33781688	1
LOC107980715	uncharacterized LOC107980715, transcript variant X1	CM020935.1	33947518	34000415	-1
LOC100117918	uncharacterized LOC100117918	CM020935.1	34842718	34850348	1
LOC100117836	serine/arginine repetitive matrix protein 1, transcript variant X10	CM020935.1	34851156	34861865	1
LOC100122898	ruvB-like 2, transcript variant X2	CM020936.1	2743403	2745492	-1
LOC100680365	cytochrome c oxidase subunit 6B-like	CM020936.1	341250	342178	-1
LOC100677936	cysteine-rich motor neuron 1 protein, transcript variant X3	CM020936.1	7598924	7711476	-1
LOC100114760	semaphorin-1A, transcript variant X2	CM020936.1	12236655	12449406	-1
LOC100118543	uncharacterized LOC100118543, transcript variant X2	CM020936.1	1363655	1385040	1
LOC100123144	uncharacterized LOC100123144, transcript variant X5	CM020936.1	15524920	15630460	1
LOC100122923	cytoplasmic FMR1-interacting protein, transcript variant X2	CM020936.1	16542440	16549200	1
LOC103315659	uncharacterized LOC103315659	CM020936.1	1782808	1802631	-1
LOC100679075	DNA-dependent protein kinase catalytic subunit	CM020936.1	20091222	20106727	1
LOC100233152	uncharacterized LOC100233152	CM020936.1	21652655	21681414	1
LOC100119575	teneurin-a, transcript variant X1	CM020936.1	21851346	21925368	1
LOC100679293	transcriptional regulator ovo, transcript variant X3	CM020936.1	22346569	22408172	-1
LOC100122958	ral GTPase-activating protein subunit beta, transcript variant X5	CM020936.1	24676337	24684992	1
LOC100122651	mediator of RNA polymerase II transcription subunit 15, transcript variant X1	CM020936.1	2590082	2604523	-1
LOC100120537	uncharacterized LOC100120537, transcript variant X3	CM020936.1	4912933	4919657	-1
LOC100120934	tRNA dimethylallyltransferase, transcript variant X6	CM020936.1	5141555	5200358	-1
LOC100121030	somatomedin-B and thrombospondin type-1 domain-containing protein	CM020936.1	5292719	5323922	1
LOC103317445	dystrophin, isoforms A/C/F/G/H, transcript variant X17	CM020936.1	7136610	7355354	1
LOC100678378	caprin homolog	CM020936.1	7392989	7397093	1
LOC100122788	spectrin beta chain, non-erythrocytic 1, transcript variant X1	CM020936.1	7398608	7421089	-1
LOC100679514	dynein heavy chain 2, axonemal	CM020936.1	7427463	7432342	-1
LOC103317417	uncharacterized LOC103317417	CM020936.1	7457780	7461269	-1
LOC100122433	epidermal growth factor receptor kinase substrate 8-like protein 1, transcript variant X5	CM020936.1	7772629	7782433	-1
LOC100122294	ribosomal protein S6 kinase alpha-5, transcript variant X4	CM020936.1	7831877	7866513	1
LOC100122030		CM020936.1	8000824	8004485	1
LOC100121691	probable ATP-dependent RNA helicase DHX35	CM020936.1	8193492	8206498	-1
LOC100121657	synapse-associated protein of 47 kDa, transcript variant X7	CM020936.1	8212983	8244818	-1
LOC116416815	uncharacterized LOC116416815	CM020936.1	8266281	8268893	-1
LOC116416795	uncharacterized LOC116416795, transcript variant X1	CM020936.1	8312325	8314497	1
LOC100121036	opsin, blue-sensitive, transcript variant X2	CM020936.1	8753365	8756759	-1
LOC100120771	troponin I, transcript variant X4	CM020936.1	8975749	8992692	-1
LOC100679892	RIMS-binding protein 2, transcript variant X13	CM020936.1	9022169	9042951	-1
LOC100119494	anoctamin-8, transcript variant X1	CM020936.1	9817109	9837260	-1
LOC100679394	mucin-5AC	CM020936.1	9840843	9868034	-1
LOC100119007	condensin complex subunit 1-like, transcript variant X4	CM020936.1	9965974	9972341	1
LOC100118491	acidic phospholipase A2 PA4, transcript variant X4	CM020936.1	10031821	10038955	1
LOC100678181	uncharacterized LOC100678181, transcript variant X2	CM020936.1	10046542	10048508	-1
LOC103317433	ELKS/Rab6-interacting/CAST family member 1-like	CM020936.1	10051163	10054841	-1
LOC100115163	uncharacterized LOC100115163	CM020936.1	10237498	10239700	1
LOC100115386	transcriptional activator Myb, transcript variant X7	CM020936.1	10267783	10305074	-1
LOC116416777	cyclin-dependent kinase 11B-like	CM020936.1	1027778	1029972	1
LOC100679197	cyclin-dependent kinase inhibitor 1B, transcript variant X4	CM020936.1	10441344	10453265	-1
LOC100116297	hydroxypyruvate reductase	CM020936.1	10509159	10513903	1
LOC100116338	homeodomain-interacting protein kinase 2, transcript variant X19	CM020936.1	10519958	10565230	1
LOC100121046	cyclin-K	CM020936.1	1056303	1058678	1
LOC100679525	uncharacterized LOC100679525	CM020936.1	10584408	10611156	1
LOC103317629	uncharacterized LOC103317629	CM020936.1	10887298	10889940	-1
LOC100118997	uncharacterized LOC100118997, transcript variant X2	CM020936.1	11030909	11041388	1
LOC100118466	uncharacterized LOC100118466, transcript variant X1	CM020936.1	1106167	1112312	-1
LOC100119248	nephrin	CM020936.1	11098224	11214435	-1
LOC100118781	uncharacterized transmembrane protein DDB_G0289901-like	CM020936.1	11547687	11552173	-1
LOC100120129	oxysterol-binding protein-related protein 9, transcript variant X3	CM020936.1	11736440	11758191	1
LOC100120383	water witch, transcript variant X2	CM020936.1	11786659	11797785	1
LOC100120356	28S ribosomal protein S9, mitochondrial	CM020936.1	11784923	11807564	1
LOC100115453	glucose-6-phosphate 1-epimerase, transcript variant X2	CM020936.1	12585505	12595334	-1
LOC100116561	high-affinity choline transporter 1	CM020936.1	13494495	13521029	1
LOC116416982	uncharacterized LOC116416982	CM020936.1	13933001	13972510	1
LOC100118469	N-acetyltransferase ESCO2	CM020936.1	14483470	14487219	-1
LOC100678594	pancreatic triacylglycerol lipase-like, transcript variant X2	CM020936.1	14508905	14511759	-1
LOC100119539	ER membrane protein complex subunit 2-like, transcript variant X1	CM020936.1	14815457	14819333	-1
LOC100122636	xanthine dehydrogenase	CM020936.1	16772297	16779189	-1
LOC103317941	cuticle protein 8	CM020936.1	16879338	16887297	-1
LOC100122588	pyrokinin-1 receptor	CM020936.1	16932677	16958281	1
LOC100678774	heparan sulfate 2-O-sulfotransferase 1, transcript variant X4	CM020936.1	17323900	17399195	-1
LOC100121938	genghis khan, transcript variant X4	CM020936.1	1736622	1755463	1
LOC100678450	uncharacterized LOC100678450, transcript variant X4	CM020936.1	17518762	17530274	1
LOC100122063	low-density lipoprotein receptor-related protein 4, transcript variant X1	CM020936.1	17691677	17713993	1
LOC100116202	elongation of very long chain fatty acids protein 4, transcript variant X2	CM020936.1	18060203	18072875	1
LOC100116391	cyclic nucleotide-binding domain-containing protein 2	CM020936.1	18105103	18107699	1
LOC100115257	broad-complex, transcript variant X11	CM020936.1	18334550	18391949	1
LOC100122053	SH2B adapter protein 1, transcript variant X2	CM020936.1	1842555	1849475	-1
LOC100117179	metabotropic glutamate receptor 2, transcript variant X5	CM020936.1	18467322	18593021	-1
LOC116416910	malate dehydrogenase, mitochondrial, transcript variant X2	CM020936.1	19253502	19264098	1
LOC100118512	myeloid leukemia factor, transcript variant X3	CM020936.1	19318539	19325144	-1
LOC103315925	GSK3-beta interaction protein	CM020936.1	19918943	19919326	-1
LOC100122242	protein HGH1 homolog	CM020936.1	1993979	1995964	-1
LOC100120287	glutathione S-transferase, transcript variant X3	CM020936.1	19986762	20005214	-1
LOC100679494	titin, transcript variant X1	CM020936.1	20215487	20223264	-1
GeneID_107980986	tRNA-Ser	CM020936.1	20710	20791	-1
LOC100113585	microtubule-associated protein Jupiter, transcript variant X4	CM020936.1	20916423	20972526	-1
LOC100118685	rho GTPase-activating protein 20, transcript variant X6	CM020936.1	21697283	21706284	1
LOC100118980	adenomatous polyposis coli protein, transcript variant X2	CM020936.1	21726262	21739127	1
LOC100119121	ADAM 17-like protease	CM020936.1	21755139	21758460	1
LOC100119616	LHFPL tetraspan subfamily member 6 protein, transcript variant X4	CM020936.1	196519	320555	-1
LOC100119885	peroxidase	CM020936.1	21946485	21959059	-1
LOC103315587	uncharacterized LOC103315587, transcript variant X17	CM020936.1	22024464	22045435	1
LOC103315588	uncharacterized LOC103315588, transcript variant X1	CM020936.1	22209307	22230774	-1
LOC100679033	RING finger protein nhl-1, transcript variant X4	CM020936.1	22214054	22247366	1
LOC100122336	inhibitor of nuclear factor kappa-B kinase subunit epsilon	CM020936.1	2251890	2255950	1
LOC100122350	protein VAC14 homolog	CM020936.1	2255858	2258595	-1
LOC100118247	Down syndrome cell adhesion molecule-like protein Dscam2, transcript variant X4	CM020936.1	22880662	22960448	1
LOC100118289	battenin, transcript variant X1	CM020936.1	22961098	22981397	-1
LOC100116753	NADH-cytochrome b5 reductase 2, transcript variant X1	CM020936.1	23138456	23141980	1
LOC100122258	uncharacterized LOC100122258, transcript variant X2	CM020936.1	24182640	24192838	1
LOC100117338	AN1-type zinc finger protein 5, transcript variant X4	CM020936.1	24207794	24224998	-1
LOC107980847	uncharacterized LOC107980847	CM020936.1	2422263	2424529	-1
LOC100122498	carboxypeptidase D	CM020936.1	24383107	24392482	-1
LOC116416944	uncharacterized LOC116416944	CM020936.1	24421606	24423803	1
LOC100679586	uncharacterized LOC100679586, transcript variant X8	CM020936.1	24455838	24490178	-1
LOC100115302	protein still life, isoform SIF type 1, transcript variant X6	CM020937.1	10966710	11036729	1
LOC116417237	uncharacterized LOC116417237	CM020937.1	4053693	4081380	1
LOC100114865	proteasome assembly chaperone 1	CM020937.1	60102	61735	1
LOC100119312	leucine-rich repeat-containing protein 40	CM020937.1	6888570	6894401	-1
LOC100119498	uncharacterized LOC100119498	CM020937.1	9732726	9738334	1
LOC100119646	small conductance calcium-activated potassium channel protein, transcript variant X2	CM020937.1	9781453	9933731	-1
LOC100114751	electron transfer flavoprotein subunit beta	CM020937.1	102637	104900	1
LOC116417164	uncharacterized LOC116417164, transcript variant X2	CM020937.1	24158190	24164041	-1
LOC100120770	glycine-rich cell wall structural protein 1.8, transcript variant X1	CM020937.1	2678098	2683350	-1
LOC100678397	zinc finger protein with KRAB and SCAN domains 8	CM020937.1	27862441	27866919	-1
LOC100118891	transportin-3	CM020937.1	3807122	3812739	-1
LOC100679147	acidic leucine-rich nuclear phosphoprotein 32 family member B	CM020937.1	3820163	3829056	1
LOC100677848	tryptophan--tRNA ligase, cytoplasmic, transcript variant X2	CM020937.1	383159	385553	1
LOC100123327	alanine--tRNA ligase, mitochondrial	CM020937.1	407498	412000	-1
LOC100680489	caspase-like, transcript variant X1	CM020937.1	412174	416893	-1
LOC107980451	very-long-chain enoyl-CoA reductase, transcript variant X1	CM020937.1	4730997	4800489	-1
LOC100116437	dystroglycan, transcript variant X8	CM020937.1	4801075	4867637	1
LOC100116407	carbonic anhydrase 2, transcript variant X4	CM020937.1	4868589	4897959	1
LOC100115059	AT-rich interactive domain-containing protein 4B, transcript variant X2	CM020937.1	5175638	5185984	1
LOC100120976	probable G-protein coupled receptor CG31760, transcript variant X4	CM020937.1	5422542	5436532	1
LOC100120877	dedicator of cytokinesis protein 9, transcript variant X2	CM020937.1	5459520	5468641	1
LOC100120402	protein 4.1 homolog, transcript variant X3	CM020937.1	5672556	5708081	-1
LOC116417290	uncharacterized LOC116417290	CM020937.1	5696482	5697074	1
LOC100119622	uncharacterized LOC100119622	CM020937.1	6762222	6791275	1
LOC100119582	transmembrane protein 62, transcript variant X4	CM020937.1	6797933	6803720	1
LOC100116598	transcription factor kayak, transcript variant X3	CM020937.1	7944271	7985520	-1
LOC100117073	integrin alpha-PS2, transcript variant X1	CM020937.1	8142805	8149932	1
LOC100679170	uncharacterized LOC100679170	CM020937.1	8226298	8228141	1
GeneID_100463061	odorant receptor 47	CM020937.1	8240339	8241875	1
LOC103316178	ankyrin-1, transcript variant X1	CM020937.1	8291898	8295974	-1
LOC100117765	aldose 1-epimerase-like, transcript variant X2	CM020937.1	8331402	8333890	1
LOC100115670	autophagy-related protein 101, transcript variant X2	CM020937.1	8342542	8346337	1
LOC100118478	tubulin-specific chaperone cofactor E-like protein, transcript variant X3	CM020937.1	8591843	8624406	1
LOC100119062	fez family zinc finger protein erm, transcript variant X2	CM020937.1	8950774	8977346	1
LOC100115320	dual serine/threonine and tyrosine protein kinase, transcript variant X1	CM020937.1	9430883	9444475	1
LOC100123235	xanthine dehydrogenase, transcript variant X1	CM020937.1	1015334	1023668	1
LOC100116850	activating transcription factor 7-interacting protein 1, transcript variant X6	CM020937.1	10552675	10573050	1
LOC100114735	uncharacterized LOC100114735, transcript variant X1	CM020937.1	13885514	13887680	1
LOC100122720	protein draper, transcript variant X2	CM020937.1	1477968	1489685	-1
LOC100678009	peroxisomal leader peptide-processing protease, transcript variant X4	CM020937.1	20123821	20183724	-1
LOC100120935	diacylglycerol kinase eta, transcript variant X14	CM020937.1	20382038	20456818	1
LOC100121617	uncharacterized LOC100121617, transcript variant X1	CM020937.1	2157733	2159556	-1
LOC100121510	eukaryotic translation initiation factor 4E-binding protein Mextli, transcript variant X12	CM020937.1	2205893	2216503	1
LOC100121493	DNA topoisomerase 1, transcript variant X3	CM020937.1	2215815	2223511	-1
GeneID_100191000	ribosomal protein L41	CM020937.1	2230977	2232249	-1
LOC103318125	uncharacterized LOC103318125	CM020937.1	22349393	22350227	-1
LOC100119774	general odorant-binding protein lush	CM020937.1	24984577	24985972	-1
LOC100117554	survivin 1, transcript variant X2	CM020937.1	25609832	25637351	-1
LOC100118080	GATA zinc finger domain-containing protein 4-like, transcript variant X4	CM020937.1	25811798	25814787	1
LOC100117501	netrin-B	CM020937.1	25973618	26088593	-1
GeneID_100169978	splicing factor, arginine/serine-rich 16	CM020937.1	26192085	26196732	-1
LOC100120863	sodium/hydrogen exchanger 8	CM020937.1	2664762	2667969	-1
LOC100123318	sodium-coupled monocarboxylate transporter 1-like	CM020937.1	26671489	26675597	-1
LOC107981792	low-density lipoprotein receptor-related protein 2-like	CM020937.1	26680251	26682911	-1
LOC100123217	1-phosphatidylinositol 4,5-bisphosphate phosphodiesterase gamma-1	CM020937.1	26746351	26753958	1
LOC100123063	receptor-type tyrosine-protein phosphatase kappa, transcript variant X1	CM020937.1	26953133	27039510	-1
LOC100122822	G2/mitotic-specific cyclin-B3, transcript variant X2	CM020937.1	27257190	27264082	1
LOC100122740	uncharacterized LOC100122740, transcript variant X1	CM020937.1	27345679	27353198	-1
LOC100122430	double-stranded RNA-binding protein Staufen homolog 2, transcript variant X2	CM020937.1	27559252	27569003	1
LOC100122291	solute carrier organic anion transporter family member 3A1, transcript variant X1	CM020937.1	27614004	27639299	1
LOC100122275	protein tyrosine phosphatase type IVA 1, transcript variant X9	CM020937.1	27639449	27663997	1
LOC100678030	histone deacetylase complex subunit SAP130, transcript variant X2	CM020937.1	2766378	2770965	-1
LOC100114027	40S ribosomal protein S28	CM020937.1	2780326	2781055	1
LOC100120414	MRG/MORF4L-binding protein	CM020937.1	2781262	2782962	-1
LOC100123632	akirin-2	CM020937.1	29300265	29306734	-1
LOC100123533	ribonuclease ZC3H12A, transcript variant X6	CM020937.1	29378072	29389822	1
GeneID_100123494	oxoglutarate (alpha-ketoglutarate) dehydrogenase (lipoamide)	CM020937.1	29435962	29448434	1
LOC100119965	nucleolar protein 9	CM020937.1	2965529	2967774	1
LOC103317774	zinc finger protein Dzip1, transcript variant X2	CM020937.1	30537402	30544992	-1
LOC100122281	multidrug resistance-associated protein 4	CM020937.1	30560330	30566096	1
LOC100122226	multidrug resistance-associated protein 4, transcript variant X2	CM020937.1	30578468	30586387	1
LOC100119352	NF-kappa-B inhibitor cactus	CM020937.1	3158559	3168410	1
LOC100124057	intersectin-1, transcript variant X3	CM020938.1	9544605	9624607	1
LOC100122157	synaptogyrin	CM020938.1	1059625	1064892	1
LOC100122848	cAMP-dependent protein kinase type I regulatory subunit, transcript variant X1	CM020938.1	6617779	6639591	1
GeneID_100124076	cuticular protein analogous to peritrophins 3-D2	CM020938.1	9694229	9712601	1
LOC100124096	protein purity of essence, transcript variant X2	CM020938.1	9799935	9821076	-1
LOC100124102	phenylalanine--tRNA ligase alpha subunit	CM020938.1	9863517	9867852	1
LOC100124153	luc7-like protein 3, transcript variant X1	CM020938.1	10761194	10765790	-1
LOC100124164	protein bric-a-brac 1, transcript variant X2	CM020938.1	10854933	10958678	-1
LOC100124234	coatomer subunit alpha	CM020938.1	11751931	11754917	1
LOC103317855	uncharacterized LOC103317855	CM020938.1	11892414	11893508	1
LOC100119983	uncharacterized LOC100119983, transcript variant X1	CM020938.1	12965828	13027713	1
LOC100119746	calmodulin, transcript variant X1	CM020938.1	1316636	1329515	-1
LOC100122736	uncharacterized LOC100122736, transcript variant X2	CM020938.1	1574978	1583623	1
LOC100120471	DC-STAMP domain-containing protein 2-like, transcript variant X2	CM020938.1	17913733	17920550	1
LOC100117019	uncharacterized LOC100117019	CM020938.1	19716463	19718120	1
LOC100124151	runt-related transcription factor 3, transcript variant X5	CM020938.1	20715620	20740210	-1
LOC100124106	RNA-binding protein spenito, transcript variant X2	CM020938.1	21015544	21022038	1
LOC100124000	vang-like protein 2-B, transcript variant X1	CM020938.1	21968708	21972370	1
LOC107980450	uncharacterized LOC107980450, transcript variant X2	CM020938.1	23463311	23466428	1
LOC100118367	serpin 7	CM020938.1	27182645	27187858	1
LOC100121537	protein lifeguard 4, transcript variant X1	CM020938.1	306793	309832	1
GeneID_100123587	serine protease 132	CM020938.1	3372930	3374595	-1
LOC103315327	trichohyalin	CM020938.1	338656	340360	-1
LOC100123598	dynein beta chain, ciliary	CM020938.1	3497270	3516833	-1
LOC100121749	ATP-binding cassette sub-family B member 6, mitochondrial, transcript variant X1	CM020938.1	355984	361090	1
LOC116417655	uncharacterized LOC116417655	CM020938.1	3399	4244	-1
LOC100121262	KICSTOR complex protein SZT2, transcript variant X1	CM020938.1	4313894	4331684	-1
LOC100120681	A disintegrin and metalloproteinase with thrombospondin motifs 9, transcript variant X3	CM020938.1	4891731	4939885	1
LOC100123468	elongation of very long chain fatty acids protein 1, transcript variant X1	CM020938.1	5972430	5991359	-1
LOC100679365	zinc finger protein 394, transcript variant X2	CM020938.1	6181171	6185380	1
LOC100122611	aminopeptidase N	CM020938.1	6768526	6772560	1
LOC100122344	coiled-coil domain-containing protein 63, transcript variant X3	CM020938.1	6849325	6868555	-1
LOC100121870	histone H1-like	CM020938.1	7213222	7214102	-1
LOC100121836	glycerol-3-phosphate acyltransferase 3, transcript variant X3	CM020938.1	7235055	7244627	1
LOC103315330	uncharacterized LOC103315330, transcript variant X3	CM020938.1	760539	815618	1
LOC100680126	RNA exonuclease 1 homolog	CM020938.1	8292621	8299193	-1
LOC100120671	WASH complex subunit 1	CM020938.1	83015	85569	1
LOC100118749	speckle-type POZ protein	CM020938.1	8391671	8393535	1
LOC100678286	uncharacterized LOC100678286, transcript variant X3	CM020938.1	8680909	8842521	-1
LOC100123965	uncharacterized LOC100123965, transcript variant X2	CM020938.1	8874250	8907841	-1
LOC100124024	putative inorganic phosphate cotransporter, transcript variant X2	CM020938.1	9428598	9443779	-1
LOC100124030	ADP-ribosylation factor-like protein 4C, transcript variant X1	CM020938.1	9467879	9492612	1
LOC100678978	protein dimmed, transcript variant X2	CM020938.1	9495052	9504301	1
LOC100680261	protein phosphatase 1 regulatory subunit 37	CM020938.1	9518627	9521870	-1
LOC100680394		CM020938.1	9537166	9538270	1
LOC100124055	UNC93-like protein MFSD11, transcript variant X1	CM020938.1	9589645	9597347	-1
GeneID_100124078	cuticular protein analogous to peritrophins 3-D1	CM020938.1	9712160	9714929	-1
LOC100124094	aquaporin AQPAn.G, transcript variant X1	CM020938.1	9757988	9786105	1
LOC100124109	CAAX prenyl protease 1 homolog	CM020938.1	10026978	10032377	1
LOC100124128	B9 domain-containing protein 1	CM020938.1	10201851	10208150	-1
LOC100124140	homeobox protein 2, transcript variant X2	CM020938.1	10436992	10468065	1
LOC100122170	DCN1-like protein 3, transcript variant X1	CM020938.1	1067546	1071524	-1
LOC100115679	uncharacterized LOC100115679	CM020938.1	10842928	10847996	1
LOC100680460	serine/threonine-protein kinase Nek8, transcript variant X1	CM020938.1	11765944	11767580	-1
LOC100124248	organic cation transporter-like protein, transcript variant X4	CM020938.1	11852368	11860472	1
LOC100124256	protein unc-13 homolog 4B, transcript variant X4	CM020938.1	12049427	12063073	-1
LOC100124270	uncharacterized LOC100124270, transcript variant X1	CM020938.1	12146206	12151350	-1
GeneID_100116457	nicotinic acetylcholine receptor alpha 4 subunit	CM020938.1	12212507	12308251	1
LOC100124282	sodium- and chloride-dependent glycine transporter 1	CM020938.1	12348290	12367697	1
LOC100124285	uncharacterized LOC100124285	CM020938.1	12424775	12440209	1
LOC100124286	aminopeptidase Ey, transcript variant X4	CM020938.1	12438634	12467358	-1
LOC100121052	V-type proton ATPase 116 kDa subunit a, transcript variant X2	CM020938.1	12468792	12487771	-1
LOC100120633	tubby-related protein 4	CM020938.1	12563123	12595224	-1
LOC100120556	protein MON2 homolog, transcript variant X2	CM020938.1	12602221	12611354	1
LOC100120533	uncharacterized LOC100120533, transcript variant X1	CM020938.1	12616987	12640200	-1
LOC100120506		CM020938.1	12663982	12666432	-1
LOC100117183	protein roadkill, transcript variant X1	CM020938.1	12709376	12733894	-1
LOC100120205	histone-lysine N-methyltransferase 2C	CM020938.1	12762562	12788074	-1
LOC100119203	neurotrimin, transcript variant X4	CM020938.1	13194023	13459806	1
LOC100118946	soluble guanylate cyclase 89Da	CM020938.1	13559755	13565759	1
LOC103316081	flotillin-2	CM020938.1	13849325	13975318	1
LOC100119331	uncharacterized LOC100119331, transcript variant X1	CM020938.1	140194	142553	-1
LOC100122448	probable E3 ubiquitin-protein ligase makorin-1, transcript variant X2	CM020938.1	1423111	1427767	1
LOC100122591	uncharacterized LOC100122591, transcript variant X1	CM020938.1	1491806	1502102	1
LOC100679503	potassium/sodium hyperpolarization-activated cyclic nucleotide-gated channel 1-like, transcript variant X3	CM020938.1	15321003	15332919	-1
LOC100116698	diphthine--ammonia ligase	CM020938.1	15348805	15356261	-1
GeneID_100119947	cuticular protein RR-2 family member 9	CM020938.1	1545560	1546681	-1
LOC100118760	GATA zinc finger domain-containing protein 1, transcript variant X4	CM020938.1	15529649	15537406	1
LOC100119505	protein Wnt-10b	CM020938.1	15686769	15697070	-1
LOC107981195	putative sodium-dependent multivitamin transporter	CM020938.1	17173351	17178245	-1
LOC100679368	venom peptide isomerase heavy chain-like, transcript variant X1	CM020938.1	17298687	17302461	-1
LOC100119912	reversion-inducing cysteine-rich protein with Kazal motifs	CM020938.1	17758376	17769368	1
LOC100121205	poly [ADP-ribose] polymerase	CM020938.1	18210675	18216170	-1
LOC100122282	uncharacterized LOC100122282, transcript variant X2	CM020938.1	18642263	18645354	-1
LOC116417761	uncharacterized LOC116417761, transcript variant X2	CM020938.1	18912335	18979420	1
LOC100120041	alpha-(1,3)-fucosyltransferase C	CM020938.1	1913101	1915290	1
LOC100679581	ras guanine nucleotide exchange factor R, transcript variant X1	CM020938.1	19196915	19205424	1
LOC100122802	cryptochrome 2, transcript variant X5	CM020938.1	19249243	19266671	1
LOC100122840	GPALPP motifs-containing protein 1	CM020938.1	19357977	19362570	-1
GeneID_100463092	odorant receptor 110	CM020938.1	19628155	19630018	1
LOC100680350	uncharacterized LOC100680350, transcript variant X10	CM020938.1	19635835	19651909	1
LOC100116869	atrial natriuretic peptide receptor 1, transcript variant X2	CM020938.1	19664812	19692018	-1
LOC100120037	cytosolic non-specific dipeptidase-like	CM020938.1	20092289	20096685	-1
LOC100122896	neuroblastoma-amplified sequence	CM020938.1	2016621	2024461	-1
LOC100118931	alpha-sarcoglycan, transcript variant X3	CM020938.1	20280031	20297153	-1
LOC100124145	MOXD1 homolog 1	CM020938.1	20766613	20778820	1
LOC100678279	mushroom body large-type Kenyon cell-specific protein 1, transcript variant X1	CM020938.1	21048432	21123659	-1
LOC100679850	uncharacterized LOC100679850	CM020938.1	21458629	21460841	1
LOC103316259	cilia- and flagella-associated protein 61, transcript variant X7	CM020938.1	21460923	21475207	-1
LOC100679010	uncharacterized LOC100679010	CM020938.1	2456331	2460308	1
LOC107981128	complexin, transcript variant X18	CM020938.1	24468773	24644142	-1
LOC100123147	tubulin alpha-1 chain	CM020938.1	2494045	2497422	-1
LOC100123153	protein mini spindles, transcript variant X1	CM020938.1	2498250	2508318	1
LOC100123197	transmembrane protein 209	CM020938.1	2532750	2535369	-1
LOC100113722	potassium/sodium hyperpolarization-activated cyclic nucleotide-gated channel 2, transcript variant X12	CM020938.1	27046022	27107862	-1
LOC100123323	uridine phosphorylase 1, transcript variant X2	CM020938.1	2804318	2810851	1
LOC100117653	glutaryl-CoA dehydrogenase, mitochondrial	CM020938.1	28139284	28141559	1
LOC100115877	major facilitator superfamily domain-containing protein 1	CM020938.1	28211527	28215369	1
LOC116738696	uncharacterized LOC116738696	WELF01000060.1	130251	130759	-1
LOC100122585	flotillin-1, transcript variant X4	CM020934.1	16344110	16353289	-1
LOC100114043	eukaryotic translation initiation factor 3 subunit G, transcript variant X1	CM020934.1	33738783	33741733	1
LOC100117120	glutamate receptor-interacting protein 1, transcript variant X1	CM020934.1	37387543	37391536	1
LOC100677896	sodium-dependent nutrient amino acid transporter 1	CM020934.1	5115670	5120189	1
LOC100121477	lysine-specific demethylase 6B, transcript variant X1	CM020934.1	5960816	5982691	-1
LOC100680022	turripeptide Gsp9.3-like, transcript variant X2	CM020934.1	6239673	6241850	-1
LOC100119881	poly(U)-binding-splicing factor half pint, transcript variant X1	CM020934.1	6501541	6510519	1
LOC116417640	uncharacterized LOC116417640	CM020934.1	10181510	10185852	-1
LOC100114069	protein O-mannosyl-transferase TMTC2	CM020934.1	11007499	11016289	1
LOC100114263	MOB kinase activator-like 2, transcript variant X3	CM020934.1	11173556	11188568	1
LOC100121500	craniofacial development protein 1, transcript variant X3	CM020934.1	1129573	1131659	1
LOC100121713	fas-binding factor 1, transcript variant X2	CM020934.1	1190846	1195108	-1
LOC116416145	protein hairy	CM020934.1	12731099	12737579	1
LOC100114578	replication factor C subunit 5	CM020934.1	21688070	21691859	1
LOC100679567	muscle M-line assembly protein unc-89, transcript variant X8	CM020934.1	28397664	28465816	-1
LOC100122766	G protein-coupled receptor kinase 2, transcript variant X3	CM020934.1	34080340	34108599	1
LOC100114335	glycine-rich protein, transcript variant X2	CM020934.1	34426350	34484595	-1
GeneID_100123588	nicotinic acetylcholine receptor alpha 5 subunit	CM020934.1	35120798	35143405	1
LOC100123754	anoctamin-5, transcript variant X2	CM020934.1	35681798	35698449	1
LOC100123308	monocarboxylate transporter 13, transcript variant X2	CM020935.1	12021669	12040389	-1
LOC100120864	probable ubiquitin carboxyl-terminal hydrolase FAF-X, transcript variant X5	CM020935.1	14284202	14303452	-1
LOC100118607	graves disease carrier protein, transcript variant X2	CM020935.1	14348672	14351275	-1
LOC100117947	protein HID1	CM020935.1	14452551	14457935	-1
LOC100120144	uncharacterized protein C05D11.1	CM020935.1	14769987	14775310	1
LOC103317508	ecdysone-induced protein 78C, transcript variant X1	CM020935.1	16924080	17051814	-1
LOC100680527	death domain-associated protein 6, transcript variant X4	CM020935.1	19803720	19808716	1
LOC100120271	uncharacterized LOC100120271, transcript variant X2	CM020935.1	19889464	19900945	1
LOC100118754	thioredoxin-2, transcript variant X3	CM020935.1	22350925	22356161	-1
LOC100120917	uncharacterized LOC100120917, transcript variant X1	CM020935.1	23305034	23308279	1
LOC100113569	selenoprotein M-like	CM020935.1	2458567	2460952	-1
LOC100116851	bone morphogenetic protein receptor type-1B	CM020935.1	2551936	2564483	-1
LOC100121047	protein cueball, transcript variant X1	CM020935.1	29632432	29649882	1
LOC100121393	importin subunit alpha, transcript variant X1	CM020935.1	29762669	29766291	1
LOC100118474	AP2-associated protein kinase 1, transcript variant X3	CM020935.1	34669162	34686625	1
LOC100115603	cytohesin-1, transcript variant X3	CM020936.1	10320384	10369573	1
LOC100122600	neutral ceramidase, transcript variant X3	CM020936.1	16859796	16924023	1
LOC100122793	elongation factor Tu, transcript variant X1	CM020936.1	2668771	2676722	-1
LOC100679481	uncharacterized LOC100679481, transcript variant X2	CM020936.1	5657961	5662181	-1
LOC100122512	uncharacterized LOC100122512, transcript variant X1	CM020936.1	7714205	7718021	-1
LOC116416822	uncharacterized LOC116416822	CM020936.1	7907326	7912618	1
LOC100679891	uncharacterized LOC100679891, transcript variant X1	CM020936.1	8101542	8112251	1
LOC100120793	CD151 antigen, transcript variant X5	CM020936.1	8959763	8969860	-1
LOC100115200	laccase-1, transcript variant X1	CM020936.1	10239602	10251159	1
LOC100115279	PX domain-containing protein kinase-like protein, transcript variant X1	CM020936.1	10254283	10259600	-1
LOC100679995	uncharacterized LOC100679995, transcript variant X1	CM020936.1	11648442	11657841	1
LOC100119792	ras GTPase-activating-like protein IQGAP1	CM020936.1	11658527	11666237	-1
LOC116416764	uncharacterized LOC116416764, transcript variant X1	CM020936.1	12630677	12633813	-1
LOC100116950	brahma-associated protein of 60 kDa, transcript variant X2	CM020936.1	13637285	13640243	-1
GeneID_100121714	cytochrome P450 6CK13 pseudogene	CM020936.1	1568000	1569168	-1
LOC100115114	acyl-CoA Delta(11) desaturase	CM020936.1	18029306	18031564	1
LOC100119023	inorganic phosphate cotransporter, transcript variant X1	CM020936.1	19396743	19414074	-1
LOC100120049	transmembrane and coiled-coil domains protein 2, transcript variant X2	CM020936.1	19900520	19915889	-1
LOC100120350	carcinine transporter, transcript variant X3	CM020936.1	20005300	20032225	1
LOC100120371	calmodulin-binding transcription activator 2, transcript variant X7	CM020936.1	22253921	22306698	-1
LOC100680211	uncharacterized LOC100680211	CM020936.1	2309819	2312668	-1
LOC100122937	guanine nucleotide exchange factor for Rab-3A, transcript variant X5	CM020936.1	24656300	24664108	1
LOC100113768	exportin-1, transcript variant X2	CM020937.1	4161102	4171247	-1
LOC100117960	dopamine N-acetyltransferase	CM020937.1	8486638	8492578	1
LOC100117492	gamma-tubulin complex component 5, transcript variant X1	CM020937.1	10451319	10457879	-1
LOC100114913	transcription factor glial cells missing 2-like	CM020937.1	21451754	21459690	-1
LOC100678476	protein bicaudal D-like	CM020937.1	27042913	27045950	-1
LOC100114388	arginine kinase, transcript variant X4	CM020937.1	30409695	30428897	1
LOC100679845	brefeldin A-inhibited guanine nucleotide-exchange protein 3, transcript variant X2	CM020938.1	20120641	20142485	1
LOC116417685	arrestin domain-containing protein 3, transcript variant X2	CM020938.1	5450772	5456863	-1
LOC100122761	uncharacterized LOC100122761, transcript variant X2	CM020938.1	6703887	6705630	-1
LOC100122503	trafficking protein particle complex subunit 11, transcript variant X2	CM020938.1	6804682	6811271	1
LOC103317829	uncharacterized LOC103317829	CM020938.1	9117380	9131447	1
LOC100124010	Y-box-binding protein 1, transcript variant X2	CM020938.1	9394635	9404004	-1
LOC100124063	organic cation transporter protein, transcript variant X4	CM020938.1	9635564	9653010	1
LOC100115358	V-type proton ATPase subunit E	CM020938.1	9852587	9855334	1
LOC100678219	mucin-19, transcript variant X6	CM020938.1	10215336	10257522	1
LOC100124148	trichohyalin, transcript variant X2	CM020938.1	10636334	10739374	-1
LOC100679151	MAM and LDL-receptor class A domain-containing protein 1, transcript variant X2	CM020938.1	11762011	11766133	1
LOC100124271	uncharacterized LOC100124271, transcript variant X1	CM020938.1	12151545	12159853	1
LOC100124283	acid sphingomyelinase-like phosphodiesterase 3b, transcript variant X1	CM020938.1	12391268	12412963	-1
LOC107981584	ER lumen protein-retaining receptor-like, transcript variant X4	CM020938.1	12513415	12525009	-1
GeneID_100120704	RAD54-like	CM020938.1	12517493	12542417	1
LOC103315340	uncharacterized LOC103315340	CM020938.1	1554491	1555142	-1
LOC100117090	homeobox protein MSH-D	CM020938.1	16683746	16696612	1
LOC100121296	TBC1 domain family member 7	CM020934.1	1060999	1062948	1
LOC116415859	uncharacterized LOC116415859, transcript variant X2	CM020934.1	35434449	35439538	-1
LOC116416015	uncharacterized LOC116416015	CM020934.1	411511	413889	-1
LOC100119307	tonsoku-like protein	CM020934.1	418166	423175	-1
LOC100117499	sorting nexin lst-4, transcript variant X3	CM020934.1	5071196	5081232	1
LOC100121676	endoribonuclease Dcr-1	CM020934.1	5905660	5913105	-1
LOC100120869	rho GTPase-activating protein 1	CM020934.1	8973038	8982096	-1
LOC100114223	dynein heavy chain 1, axonemal, transcript variant X1	CM020934.1	11117891	11173207	-1
LOC100680502	uncharacterized LOC100680502	CM020934.1	1161499	1164063	-1
GeneID_100463126	odorant receptor 177	CM020934.1	20512039	20514113	1
LOC100679671	uncharacterized LOC100679671, transcript variant X1	CM020934.1	26849728	26852366	-1
LOC100679752	esterase B1	CM020934.1	28509650	28512462	1
LOC100119903	BTB/POZ domain-containing protein kctd15-like	CM020934.1	28853784	28878221	-1
LOC100119339	5'-3' exoribonuclease 1, transcript variant X1	CM020934.1	32631300	32641068	1
LOC100123769	hepatocyte growth factor-regulated tyrosine kinase substrate, transcript variant X1	CM020934.1	3266580	3271053	-1
LOC100123317	uncharacterized LOC100123317, transcript variant X2	CM020934.1	34795422	34804874	-1
LOC100120753	farnesol dehydrogenase-like	CM020935.1	26767593	26769300	1
LOC100122599	CDK5 and ABL1 enzyme substrate 2, transcript variant X1	CM020935.1	13016073	13026038	-1
GeneID_100117940	odorant receptor 160	CM020935.1	141603	143258	1
LOC100118759	CTL-like protein 2, transcript variant X1	CM020935.1	14359241	14365365	1
LOC100121231	uncharacterized LOC100121231	CM020935.1	15496128	15499304	-1
LOC116416179	uncharacterized LOC116416179, transcript variant X3	CM020935.1	18811981	18880626	1
LOC100116694	chondroitin sulfate synthase 2, transcript variant X1	CM020935.1	21246562	21250256	1
LOC116416358	palmitoyltransferase ZDHHC3	CM020935.1	25731418	25733981	1
LOC100116937	uncharacterized LOC100116937	CM020935.1	7877171	7879805	1
LOC100117963	uncharacterized LOC100117963, transcript variant X2	CM020935.1	8887250	8888977	-1
LOC100679937	E3 ubiquitin-protein ligase MARCH3-like	CM020935.1	914140	919571	1
LOC100115437	putative inorganic phosphate cotransporter	CM020935.1	9786748	9789997	-1
LOC100677913	60S ribosomal protein L5	CM020935.1	1137510	1140200	-1
LOC100122837	U7 snRNA-associated Sm-like protein LSm11	CM020935.1	12328739	12341534	-1
LOC100122776	cyclin-dependent kinase 5 activator 1, transcript variant X4	CM020935.1	12398295	12408854	-1
LOC107980672	choline transporter-like protein 2	CM020935.1	13129661	13133384	-1
LOC107980630	uncharacterized LOC107980630	CM020935.1	13613528	13615098	1
LOC100121627	palmitoyltransferase app, transcript variant X1	CM020935.1	15881090	15895320	1
LOC100116192	4-coumarate--CoA ligase 1	CM020935.1	21120738	21124090	1
LOC100117514	LIRP, transcript variant X2	CM020936.1	21415113	21432278	-1
LOC100123225	protein tipE	CM020936.1	3163077	3191316	-1
LOC100120273	uncharacterized LOC100120273	CM020936.1	9110915	9114820	1
LOC100122765	ubiquitin carboxyl-terminal hydrolase 14, transcript variant X2	CM020936.1	2654694	2657864	-1
LOC100120436	protein stum, transcript variant X2	CM020936.1	4835741	4848552	1
LOC100122420	host cell factor, transcript variant X1	CM020936.1	7784087	7792922	1
LOC103315919	uncharacterized LOC103315919	CM020936.1	19188826	19195073	-1
LOC100680157	uncharacterized LOC100680157, transcript variant X2	CM020936.1	19346079	19349531	1
LOC116738529	chymotrypsin-2-like	CM020936.1	20483736	20485867	-1
LOC100118727	translation factor GUF1 homolog, mitochondrial	CM020936.1	21707054	21709807	-1
LOC100122977	muscle LIM protein	CM020936.1	24691646	24698617	1
LOC103317736	uncharacterized LOC103317736, transcript variant X3	CM020937.1	30734731	30748133	-1
LOC100116917	alpha-glucosidase, transcript variant X2	CM020937.1	8128773	8135190	1
GeneID_100120218	nicotinic acetylcholine receptor alpha 10 subunit	CM020937.1	13360225	13363783	-1
LOC116417235	uncharacterized LOC116417235	CM020937.1	21626591	21641166	1
LOC100114610	chymotrypsin-1, transcript variant X1	CM020937.1	22381272	22391352	1
LOC100680450	zinc finger CCHC domain-containing protein 7, transcript variant X3	CM020937.1	26200628	26204557	1
LOC100123286	major facilitator superfamily domain-containing protein 6, transcript variant X2	CM020937.1	26701517	26707941	1
LOC100122660	dnaJ homolog subfamily C member 10	CM020937.1	30295596	30299588	-1
LOC116417455	uncharacterized LOC116417455	CM020937.1	31999790	32003947	1
LOC100679435	cuticle protein 19.8	CM020938.1	1550718	1553587	1
GeneID_100122715	cuticular protein RR-2 family member 14	CM020938.1	1561116	1561958	1
LOC100121161	uncharacterized LOC100121161, transcript variant X1	CM020938.1	7499473	7505457	-1
GeneID_100115255	cuticular protein analogous to peritrophins 3-A2	CM020938.1	9715690	9718802	-1
LOC107981198	uncharacterized LOC107981198, transcript variant X2	CM020938.1	9734559	9741020	1
GeneID_100116275	courtless	CM020938.1	11878181	11881956	1
LOC100124257	zinc transporter ZIP3, transcript variant X12	CM020938.1	12062519	12084521	1
LOC100679407	serine-aspartate repeat-containing protein F-like	CM020938.1	12141035	12143623	-1
LOC100124279	aminopeptidase N	CM020938.1	12311559	12320416	-1
LOC100122578	nuclear protein localization protein 4 homolog, transcript variant X16	CM020938.1	1473497	1492716	-1
LOC100114468	slowmo, transcript variant X2	CM020938.1	16314559	16334055	1
LOC100678946	uncharacterized LOC100678946, transcript variant X2	CM020938.1	19144985	19170090	-1
LOC116417593	uncharacterized LOC116417593	CM020938.1	19802929	19818918	-1
LOC116417608	odorant receptor 13a	CM020938.1	20815820	20821525	-1
LOC100677980	F-box/LRR-repeat protein fbxl-1-like, transcript variant X7	CM020938.1	23390409	23426993	-1
LOC100122795	uncharacterized LOC100122795, transcript variant X2	CM020938.1	24865994	24894377	1
LOC100119626	homeobox protein onecut, transcript variant X9	CM020938.1	26864623	26899720	1
LOC116417956	uncharacterized LOC116417956	WELF01000060.1	301962	303020	-1
LOC116416180	uncharacterized LOC116416180	CM020934.1	8032703	8033617	-1
LOC100116130	probable serine/threonine-protein kinase yakA, transcript variant X3	CM020934.1	4022227	4090697	-1
LOC100117166	titin, transcript variant X1	CM020934.1	4311519	4329327	-1
LOC100117268	vacuolar protein-sorting-associated protein 36	CM020934.1	5150172	5152714	-1
LOC100121792	metal transporter CNNM4	CM020934.1	6876237	6899549	-1
LOC100117058	ADP,ATP carrier protein 2	CM020934.1	7873236	7879396	-1
LOC100678680	uncharacterized LOC100678680, transcript variant X2	CM020934.1	10249702	10280952	-1
GeneID_100463236	odorant receptor 131 pseudogene	CM020934.1	10896421	10898538	1
LOC100117587	neuralized-like protein 4, transcript variant X2	CM020934.1	10916187	10924934	1
LOC100679753	uncharacterized LOC100679753, transcript variant X5	CM020934.1	11761335	11789322	1
LOC100679190	uncharacterized LOC100679190, transcript variant X10	CM020934.1	24297951	24302731	-1
LOC100680216	myosin-2 heavy chain-like, transcript variant X5	CM020934.1	27900946	27908500	-1
LOC100118684	trimethylguanosine synthase, transcript variant X2	CM020934.1	282626	286161	1
LOC100679513	protein CASC1, transcript variant X4	CM020934.1	35967300	35975703	-1
LOC100679029	speckle-type POZ protein-like, transcript variant X1	CM020934.1	37032150	37034148	-1
LOC100678458	serine/arginine repetitive matrix protein 2, transcript variant X2	CM020934.1	37759096	37765348	-1
LOC100118010	putative inorganic phosphate cotransporter	CM020935.1	7730600	7734930	-1
LOC100119185	enoyl-CoA hydratase domain-containing protein 3, mitochondrial, transcript variant X1	CM020935.1	854411	856940	1
LOC100679178	uncharacterized protein PFB0765w-like	CM020935.1	22997885	23001627	-1
LOC100117690	clavesin-2, transcript variant X1	CM020935.1	8989861	8999016	-1
LOC100120990	toll-like receptor 2	CM020935.1	1228238	1233537	-1
LOC100678843	mucin-5AC, transcript variant X2	CM020935.1	12933793	12958425	1
LOC100680042	uncharacterized LOC100680042, transcript variant X2	CM020935.1	13647567	13665120	-1
LOC116416155	uncharacterized LOC116416155	CM020935.1	15703141	15704637	1
LOC100121622	vacuolar protein sorting-associated protein VTA1 homolog, transcript variant X2	CM020935.1	1687444	1690278	1
LOC100122553	E3 ubiquitin-protein ligase RNF144A, transcript variant X2	CM020935.1	16879780	16888915	-1
LOC100113558	nuclear cap-binding protein subunit 1	CM020935.1	20790533	20794304	1
LOC100119116	anillin, transcript variant X1	CM020935.1	22445014	22453212	-1
LOC100119151	cytochrome P450 4C1	CM020935.1	27483300	27487386	-1
LOC100679834	probable basic-leucine zipper transcription factor Q, transcript variant X1	CM020936.1	9937368	9942091	-1
LOC100679309	F-box only protein 33, transcript variant X2	CM020936.1	7437806	7448129	1
LOC100119767	ephrin-B2	CM020936.1	9749372	9795447	1
LOC100119172	F-actin-uncapping protein LRRC16A, transcript variant X2	CM020936.1	11071319	11085510	-1
LOC100117290	KH domain-containing protein akap-1, transcript variant X1	CM020936.1	13973376	13990180	1
LOC100119888	pituitary homeobox x, transcript variant X2	CM020936.1	15087098	15110510	1
LOC100123310	zinc finger protein 300, transcript variant X1	CM020936.1	15268668	15278450	1
LOC100122361	V-type proton ATPase 116 kDa subunit a-like, transcript variant X1	CM020936.1	17455519	17460156	1
LOC100115076	acyl-CoA Delta(11) desaturase	CM020936.1	20777842	20792272	-1
LOC100680202	serine/arginine repetitive matrix protein 2	CM020936.1	21388700	21394948	-1
LOC100121335	solute carrier family 41 member 1, transcript variant X1	CM020936.1	22817340	22828640	-1
LOC100118477	TAR DNA-binding protein 43, transcript variant X1	CM020936.1	23013806	23029329	-1
LOC100122886	60S ribosomal protein L27a, transcript variant X2	CM020936.1	24643865	24645888	1
LOC100122918	lipase member K-like, transcript variant X2	CM020936.1	24650245	24652588	1
LOC100463145	muscle-specific protein 20, transcript variant X13	CM020936.1	24686362	24689742	1
LOC100117197	epimerase family protein SDR39U1	CM020937.1	26198913	26200523	-1
LOC103315965	speckle-type POZ protein-like	CM020937.1	5741069	5744174	-1
LOC100119605	uncharacterized LOC100119605, transcript variant X2	CM020937.1	9629718	9635927	1
LOC100114807	otoferlin, transcript variant X11	CM020937.1	9947552	9975357	-1
LOC100117971	WD40 repeat-containing protein SMU1	CM020937.1	25834742	25837427	1
LOC100120835	leukocyte receptor cluster member 1 homolog, transcript variant X2	CM020937.1	2667976	2669550	1
LOC116417469	probable E3 ubiquitin ligase complex SCF subunit sconB	CM020937.1	27386824	27388528	-1
GeneID_100216547	vesicle transport through interaction with t-SNAREs homolog 1A-like	CM020937.1	2740751	2741596	-1
LOC100121847	putative phosphatidate phosphatase, transcript variant X2	CM020938.1	3889573	3900724	-1
LOC100119416	uncharacterized LOC100119416	CM020938.1	4234901	4238898	1
LOC100124026	baculoviral IAP repeat-containing protein 5	CM020938.1	9442504	9445496	-1
LOC100115291	iron-sulfur cluster assembly scaffold protein IscU	CM020938.1	9822037	9824899	1
LOC100679366	GRIP and coiled-coil domain-containing protein 2, transcript variant X2	CM020938.1	9858786	9863185	-1
LOC100122269	DNA-binding transcriptional regulator BolA, transcript variant X2	CM020938.1	1184373	1187144	-1
LOC100121074	organic cation transporter protein, transcript variant X5	CM020938.1	12449976	12460820	1
LOC100119443	neither inactivation nor afterpotential protein C, transcript variant X1	CM020938.1	15672689	15685574	-1
LOC100122661	leucine-rich PPR motif-containing protein, mitochondrial	CM020938.1	19170225	19178024	1
GeneID_100463102	odorant receptor 126	CM020938.1	20221199	20222749	-1
LOC100677916	serine protease snake, transcript variant X1	CM020938.1	21574074	21582487	1
LOC100123941	prolyl 3-hydroxylase 2	CM020938.1	22124355	22131371	1
LOC100678795	zinc finger protein 845	CM020938.1	24126489	24137303	1
LOC100123172	ubiquitin carboxyl-terminal hydrolase calypso, transcript variant X2	CM020938.1	2512279	2516100	-1
LOC100120020	ionotropic receptor 25a, transcript variant X2	CM020938.1	26801593	26813639	1
LOC100123282	LYR motif-containing protein 2	CM020938.1	2725235	2726455	1
LOC100116104	diacylglycerol kinase 1, transcript variant X4	CM020938.1	28149153	28178826	1
LOC100118809	alpha-mannosidase 2, transcript variant X2	CM020934.1	25977419	26235916	-1
GeneID_100119335	replication protein A2	CM020934.1	423385	424611	-1
LOC100119047	NADH dehydrogenase [ubiquinone] 1 alpha subcomplex assembly factor 2, transcript variant X2	CM020934.1	6514618	6516782	-1
LOC100122049	peptidyl-prolyl cis-trans isomerase FKBP4, transcript variant X3	CM020934.1	7956518	7961410	1
LOC100120968	laminin subunit gamma-1	CM020934.1	8912964	8931103	-1
LOC100119882	putative ankyrin repeat protein RF_0381, transcript variant X1	CM020934.1	10080957	10083876	1
GeneID_100463523	odorant receptor 190	CM020934.1	1016386	1018187	1
GeneID_100463105	odorant receptor 132	CM020934.1	10900424	10902224	1
LOC100116133	DNA-directed RNA polymerase III subunit RPC10	CM020934.1	1145883	1147427	-1
LOC100114726	acetyl-coenzyme A synthetase	CM020934.1	12600434	12614322	1
LOC100679085	blastoderm-specific protein 25D, transcript variant X1	CM020934.1	14672812	14693413	-1
LOC100121302	period circadian protein, transcript variant X8	CM020934.1	14853166	14874780	-1
LOC100122276	E3 ubiquitin-protein ligase HECTD1, transcript variant X5	CM020934.1	16189017	16203727	1
LOC100115941	D-2-hydroxyglutarate dehydrogenase, mitochondrial	CM020934.1	24017164	24063325	1
LOC100123609	transcription elongation factor B polypeptide 3	CM020934.1	2851999	2857331	1
LOC100123113	translocating chain-associated membrane protein 1-like 1	CM020934.1	34597625	34600429	-1
LOC100123796	G-box-binding factor, transcript variant X1	CM020934.1	36024880	36046377	-1
LOC100680403	adenomatous polyposis coli protein, transcript variant X1	CM020934.1	37630318	37633351	-1
LOC100120722	stimulator of interferon genes protein	CM020935.1	4026085	4028823	-1
LOC107980681	uncharacterized LOC107980681	CM020935.1	3811459	3814457	-1
LOC100679738	uncharacterized LOC100679738, transcript variant X2	CM020935.1	2011168	2013315	1
LOC100118167	cysteine-rich secretory protein 2, transcript variant X2	CM020935.1	70398	76396	-1
LOC100120136	3 beta-hydroxysteroid dehydrogenase/Delta 5-->4-isomerase type 4	CM020935.1	1040465	1042494	-1
LOC100123764	cell wall protein DAN4	CM020935.1	10458877	10569012	1
LOC100120337	dynein light chain-like	CM020935.1	1073099	1073870	1
LOC100187593	BTB/POZ domain protein	CM020935.1	10772264	10788017	1
LOC107980673	uncharacterized LOC107980673	CM020935.1	13025424	13029191	1
LOC100117827	peroxiredoxin-6	CM020935.1	14387110	14388753	1
LOC100119051	chromodomain-helicase-DNA-binding protein 7, transcript variant X4	CM020935.1	14388660	14410131	-1
LOC100118132	protein lethal(2)essential for life	CM020935.1	15153486	15155210	-1
LOC100122349	uncharacterized LOC100122349, transcript variant X1	CM020935.1	16543993	16549207	1
LOC116416085	uncharacterized LOC116416085	CM020935.1	20372036	20375923	-1
LOC116738509	uncharacterized LOC116738509	CM020935.1	23384259	23393077	-1
LOC116416330	uncharacterized LOC116416330	CM020935.1	24591521	24598783	1
GeneID_107980780	tRNA-Asp	CM020935.1	2495133	2495204	-1
LOC100121066	endoplasmic reticulum lectin 1, transcript variant X1	CM020935.1	26580846	26585639	-1
LOC100122337	serine/threonine-protein phosphatase 6 regulatory ankyrin repeat subunit B, transcript variant X1	CM020935.1	30572228	30596269	-1
LOC100122518	NAD-dependent protein deacetylase sirtuin-1	CM020935.1	30741714	30749312	1
LOC100115468	UDP-N-acetylglucosamine transferase subunit ALG13 homolog	CM020935.1	34652582	34654479	-1
LOC100678228	NAD-dependent protein deacylase Sirt4	CM020936.1	10037795	10041038	-1
LOC100115870	liprin-beta-1, transcript variant X10	CM020936.1	17980121	17986309	1
GeneID_100118763	ATP synthase, H+ transporting, mitochondrial F1 complex, alpha subunit 1	CM020936.1	2665095	2668899	1
LOC100123232	protein no-on-transient A, transcript variant X1	CM020936.1	3196347	3209386	1
LOC100121415	uncharacterized LOC100121415, transcript variant X1	CM020936.1	5604262	5629092	-1
LOC100122178	germinal-center associated nuclear protein	CM020936.1	7955456	7962547	1
LOC100121308	transcription factor Sox-9-B, transcript variant X4	CM020936.1	8334271	8343476	1
LOC100119358	multiple C2 and transmembrane domain-containing protein, transcript variant X4	CM020936.1	9885914	9916860	-1
LOC100115818	transcription elongation factor SPT5-like	CM020936.1	10387568	10392521	1
LOC100117744	uncharacterized LOC100117744	CM020936.1	10877000	10884726	1
LOC100118472	uncharacterized LOC100118472	CM020936.1	19316618	19318451	1
LOC100118842	transcription factor SPT20 homolog	CM020936.1	19361853	19369169	1
LOC100119444	probable serine/threonine-protein kinase MARK-A, transcript variant X1	CM020936.1	21798915	21809378	1
LOC100679663	uncharacterized LOC100679663	CM020936.1	22548237	22551640	1
LOC100117184	DNA topoisomerase 3-beta-1	CM020936.1	24169186	24173616	1
LOC100122546	speckle-type POZ protein B-like, transcript variant X1	CM020936.1	2420144	2422799	1
LOC100117485	39S ribosomal protein L44, mitochondrial	CM020936.1	24312827	24314414	1
LOC100122641	kynurenine/alpha-aminoadipate aminotransferase, mitochondrial	CM020936.1	24448193	24452012	-1
LOC100115331	nucleolysin TIAR, transcript variant X2	CM020937.1	16149831	16155344	1
LOC116417213	embryonic polarity protein dorsal, transcript variant X2	CM020937.1	3830703	3843468	-1
LOC100117604	mitogen-activated protein kinase kinase kinase 11, transcript variant X8	CM020937.1	8296570	8331052	1
LOC100118661	FERM, ARHGEF and pleckstrin domain-containing protein 1, transcript variant X3	CM020937.1	8703888	8743452	1
LOC100121866	sonic hedgehog protein	CM020937.1	27896404	27908083	1
LOC100114351	ras-related protein Rap-2a, transcript variant X1	CM020937.1	30444090	30451023	1
LOC103317722	tudor domain-containing protein 7-like, transcript variant X2	CM020937.1	31159014	31163808	-1
LOC100121339	uncharacterized LOC100121339, transcript variant X3	CM020938.1	4255951	4280490	1
LOC100679600	protein preli-like, transcript variant X1	CM020938.1	4956376	4959547	1
LOC100114717	clathrin heavy chain	CM020938.1	6605505	6616281	1
LOC100678142	uncharacterized LOC100678142	CM020938.1	7809736	7811507	-1
LOC100124133	adenylosuccinate lyase	CM020938.1	10264167	10284586	-1
GeneID_100170104	beaten path Ic	CM020938.1	12800161	12820798	-1
LOC100117838	glucose dehydrogenase [FAD, quinone]-like	CM020938.1	13954254	13958787	-1
LOC100678485	calponin homology domain-containing protein DDB_G0272472	CM020938.1	20779382	20782682	1
LOC103316232	zinc finger protein 219	CM020938.1	24119402	24124763	1
LOC100121372	gamma-tubulin complex component 6	CM020934.1	1083306	1090549	-1
GeneID_100121506	phosphatidylinositol glycan anchor biosynthesis, class P	CM020934.1	14750223	14750609	1
LOC100120342	SR-related and CTD-associated factor 4, transcript variant X8	CM020934.1	6386303	6400918	1
LOC100678552	uncharacterized LOC100678552	CM020934.1	6548288	6549615	1
LOC100120282	putative peroxisomal biogenesis factor 10, transcript variant X1	CM020934.1	658292	660736	-1
LOC116417404	glucose dehydrogenase [FAD, quinone]-like, transcript variant X3	CM020934.1	7432020	7434210	-1
LOC100117978	transmembrane protein 135, transcript variant X2	CM020934.1	10866368	10874443	1
LOC100121517	2-(3-amino-3-carboxypropyl)histidine synthase subunit 2	CM020934.1	1130975	1135059	-1
LOC100119964	peptide transporter family 1	CM020934.1	15270973	15278716	1
LOC103315463	short/branched chain specific acyl-CoA dehydrogenase, mitochondrial	CM020934.1	212706	218991	-1
LOC100678275	uncharacterized LOC100678275	CM020934.1	2566538	2567818	1
GeneID_100463158	odorant receptor 233	CM020934.1	2734642	2736841	-1
LOC100119427	pancreatic triacylglycerol lipase, transcript variant X2	CM020934.1	27457510	27469729	1
LOC100118709	dihydrolipoyl dehydrogenase, mitochondrial	CM020934.1	27686586	27690099	1
LOC103315496	histone H1B-like	CM020934.1	2773843	2774628	1
GeneID_100463159	odorant receptor 236	CM020934.1	2839662	2842663	1
LOC100118487	titin homolog, transcript variant X3	CM020934.1	28468963	28567045	-1
LOC100116272	trypsin beta	CM020934.1	31490194	31492204	-1
LOC100119055	sex-lethal homolog, transcript variant X10	CM020934.1	32494642	32508705	-1
LOC103315508	uncharacterized LOC103315508	CM020934.1	3368595	3369539	-1
LOC100123813	GPI ethanolamine phosphate transferase 2	CM020934.1	3373028	3376967	-1
LOC103317805	transmembrane protein 145	CM020934.1	34612313	34614648	1
GeneID_100120965	nicotinic acetylcholine receptor beta 1 subunit	CM020935.1	1225680	1227856	-1
LOC100119224	DNA-binding protein D-ETS-6-like, transcript variant X2	CM020935.1	22460846	22473742	-1
LOC100122673	chondroadherin-like protein, transcript variant X2	CM020935.1	25012114	25020155	-1
LOC100122042	E3 ubiquitin-protein ligase HERC2	CM020935.1	5248867	5265934	-1
LOC100123062	exportin-2	CM020935.1	6771105	6776153	-1
LOC100117352	F-box/SPRY domain-containing protein 1	CM020935.1	7880243	7882715	1
LOC100115844	E3 ubiquitin-protein ligase RNF113A	CM020935.1	9638412	9640599	1
LOC100123889		CM020935.1	9873750	9877254	-1
LOC100679756	uncharacterized LOC100679756, transcript variant X2	CM020935.1	10268583	10272788	-1
LOC100678758	uncharacterized LOC100678758, transcript variant X3	CM020935.1	10756332	10773650	1
LOC100123124	GTP-binding protein 1, transcript variant X6	CM020935.1	12140831	12146434	-1
LOC116416100	uncharacterized LOC116416100	CM020935.1	13172336	13175650	-1
LOC107980907	uncharacterized LOC107980907	CM020935.1	1568751	1570109	-1
LOC100678585	general transcriptional corepressor trfA, transcript variant X16	CM020935.1	16848732	16877850	1
LOC103316479	uncharacterized LOC103316479, transcript variant X4	CM020935.1	20721298	20728357	-1
LOC100115802	40S ribosomal protein S4	CM020935.1	2356401	2358869	1
LOC100121145	UDP-N-acetylglucosamine--dolichyl-phosphate N-acetylglucosaminephosphotransferase	CM020935.1	29659169	29678762	1
LOC100678230	uncharacterized LOC100678230	CM020935.1	30021859	30023868	-1
LOC100122271	sestrin homolog, transcript variant X2	CM020935.1	30460168	30482078	-1
LOC100122450	uncharacterized LOC100122450	CM020935.1	30639400	30642572	-1
LOC100680464	serine/arginine repetitive matrix protein 2, transcript variant X2	CM020935.1	31742981	31752312	-1
GeneID_100118715	adaptor-related protein complex 2, alpha 2 subunit	CM020936.1	17487107	17494617	1
LOC103317439	glutamate receptor ionotropic, kainate 5, transcript variant X2	CM020936.1	8210175	8214133	1
LOC100379589	cuticular protein RR-2 family member 56	CM020936.1	16867071	16869712	-1
LOC100119232	low-density lipoprotein receptor-related protein 6	CM020936.1	21765443	21774336	1
LOC100118996	tyrosine-protein kinase hopscotch	CM020936.1	4171390	4176542	1
LOC100117455	28S ribosomal protein S36, mitochondrial, transcript variant X2	CM020936.1	8261081	8262005	-1
LOC100679324	speckle targeted PIP5K1A-regulated poly(A) polymerase, transcript variant X1	CM020936.1	9910681	9913803	1
LOC100115452	SET and MYND domain-containing protein 4-like	CM020936.1	10305302	10307882	-1
LOC100115081	(11Z)-hexadec-11-enoyl-CoA conjugase, transcript variant X3	CM020936.1	18020419	18028203	-1
GeneID_100216468	coiled-coil domain containing 86	CM020936.1	1995950	1997103	1
LOC100119155	isoleucine--tRNA ligase, cytoplasmic	CM020936.1	21758447	21762797	-1
LOC100679837	uncharacterized LOC100679837, transcript variant X3	CM020936.1	22810379	22817123	-1
LOC100122844	gem-associated protein 5	CM020936.1	24600626	24606095	1
LOC100115885	probable Rho GTPase-activating protein CG5521, transcript variant X6	CM020937.1	4993146	5005521	-1
LOC100678974	uncharacterized LOC100678974	CM020937.1	5244393	5247463	-1
LOC100116221	homeobox protein B-H2	CM020937.1	19622607	19642671	1
LOC100123028	protein bicaudal D, transcript variant X1	CM020937.1	27046211	27056492	-1
LOC100122797	protein AF-9, transcript variant X2	CM020937.1	27272130	27280988	-1
LOC100121814	F-box only protein 28, transcript variant X5	CM020937.1	27915030	27924845	1
LOC100122493	guanine nucleotide exchange factor subunit Rich, transcript variant X2	CM020937.1	30391086	30396605	1
LOC100119520	ATP-dependent RNA helicase p62, transcript variant X1	CM020938.1	3923381	3928963	-1
LOC100680472	translocation protein SEC62	CM020938.1	8375640	8378578	-1
LOC116417624	histone H3	CM020938.1	9379063	9379860	-1
LOC100678368	nuclear pore complex protein DDB_G0274915, transcript variant X1	CM020938.1	9405115	9413144	-1
LOC100124122	voltage-dependent calcium channel gamma-5 subunit	CM020938.1	10089571	10107209	-1
LOC100124229	DNA primase small subunit, transcript variant X2	CM020938.1	11733403	11737428	-1
LOC100678781	protein suppressor of sable, transcript variant X3	CM020938.1	12542901	12556495	1
LOC100680385	transcription factor mef2A	CM020938.1	1427473	1431947	-1
LOC100678274	uncharacterized LOC100678274	CM020938.1	1506799	1510963	-1
LOC100116660	extracellular matrix-binding protein ebh, transcript variant X3	CM020938.1	15336191	15348498	1
GeneID_100119883	cuticular protein RR-2 family member 7	CM020938.1	1538598	1539829	-1
LOC100119613	protein Wnt-6	CM020938.1	15718050	15743645	1
LOC100115937	3-ketoacyl-CoA thiolase, mitochondrial	CM020938.1	18017044	18019873	-1
LOC100120820	uncharacterized protein DDB_G0283697, transcript variant X5	CM020938.1	18049913	18060910	-1
LOC100122227	riboflavin kinase, transcript variant X6	CM020938.1	18626765	18629464	1
LOC100123447	dipeptidase 1, transcript variant X1	CM020938.1	23589714	23694098	1
LOC100123346	uncharacterized protein LOC100123346	CM020934.1	2574621	2576216	1
LOC100114675	serine/threonine-protein kinase SMG1, transcript variant X7	CM020934.1	5681153	5701013	-1
LOC100116345	lambda-crystallin homolog	CM020934.1	10769610	10774508	-1
LOC100118820	ubiquitin carboxyl-terminal hydrolase isozyme L3, transcript variant X3	CM020934.1	15333840	15335776	-1
LOC100115107	uncharacterized LOC100115107	CM020934.1	21938227	21942826	1
LOC100679529	uncharacterized LOC100679529, transcript variant X1	CM020934.1	24217200	24225477	1
LOC100116906	tRNA (adenine(58)-N(1))-methyltransferase non-catalytic subunit TRM6	CM020934.1	32008558	32010548	-1
LOC100680103	tripartite motif-containing protein 3-like	CM020934.1	37186342	37192299	-1
LOC103315516	ankyrin-3-like, transcript variant X1	CM020934.1	3948939	3951449	-1
GeneID_100115654	cytochrome c oxidase subunit VIb polypeptide 1	CM020934.1	412768	416735	1
LOC116416016	uncharacterized LOC116416016	CM020934.1	442583	443320	1
LOC100116966	conserved oligomeric Golgi complex subunit 3, transcript variant X1	CM020934.1	5210142	5214630	-1
LOC100679286	uncharacterized LOC100679286, transcript variant X2	CM020934.1	6412775	6420934	-1
LOC100119649	sialin, transcript variant X1	CM020934.1	6552079	6559560	1
GeneID_100121542	serine protease 102	CM020934.1	7063394	7067053	1
LOC100121969	phosphatidylinositol 4-phosphate 3-kinase C2 domain-containing subunit beta, transcript variant X3	CM020934.1	8023823	8035467	1
LOC107980519	uncharacterized LOC107980519	CM020934.1	892958	893724	-1
LOC103317886	stress response protein NST1-like, transcript variant X5	CM020934.1	9532755	9536457	1
LOC100120193	dynein heavy chain 6, axonemal, transcript variant X1	CM020934.1	9699984	9718325	-1
LOC100117358	TBC1 domain family member whacked, transcript variant X1	CM020934.1	10951820	10956220	1
LOC100677812	uncharacterized LOC100677812	CM020934.1	1188707	1189736	1
LOC100121545	eukaryotic translation initiation factor 3 subunit C, transcript variant X1	CM020934.1	14742671	14747056	1
GeneID_100463162	odorant receptor 247	CM020934.1	15477610	15480362	1
LOC100116011	F-box only protein 32	CM020934.1	16932211	16949773	-1
LOC100116145	inositol polyphosphate-4-phosphatase type I A, transcript variant X8	CM020934.1	17462049	17473824	1
LOC100122381	Bloom syndrome protein homolog, transcript variant X2	CM020934.1	1747404	1752812	1
LOC103315488	uncharacterized LOC103315488	CM020934.1	2193044	2194065	1
LOC100116524	bifunctional purine biosynthesis protein PURH, transcript variant X2	CM020934.1	2484377	2487996	1
LOC100119528	cuticle protein 2-like	CM020934.1	26854530	26855469	1
LOC100123439	chymotrypsin-1	CM020934.1	2712965	2713974	-1
GeneID_100463157	odorant receptor 232	CM020934.1	2737200	2739503	-1
GeneID_100463269	odorant receptor 231 pseudogene	CM020934.1	2740382	2742013	-1
LOC107981939	uncharacterized LOC107981939	CM020934.1	27777084	27780184	1
LOC100123550	enkurin	CM020934.1	2798454	2799998	-1
LOC107980671	GTP-binding protein 10 homolog	CM020934.1	28592597	28594524	-1
LOC100117379	actin-3, transcript variant X2	CM020934.1	28666342	28677463	-1
GeneID_100463265	odorant receptor 215 pseudogene	CM020934.1	30062344	30065669	1
LOC100116502	kelch-like protein diablo	CM020934.1	30134476	30141087	1
LOC100122785	Y+L amino acid transporter 2, transcript variant X2	CM020934.1	34108812	34124756	-1
LOC100123831	uncharacterized LOC100123831	CM020934.1	3441174	3443110	1
LOC100123226	twinfilin, transcript variant X2	CM020934.1	34703183	34710109	1
LOC100123621	thyroid adenoma-associated protein homolog, transcript variant X1	CM020934.1	35254406	35259880	1
LOC100114621	lipopolysaccharide-induced tumor necrosis factor-alpha factor, transcript variant X1	CM020934.1	35433514	35442208	1
LOC100114736	3-hydroxyacyl-CoA dehydrogenase type-2	CM020934.1	35717534	35720250	1
LOC100123890	forkhead box protein O	CM020934.1	3556451	3579824	1
LOC100115310	ATP-dependent 6-phosphofructokinase, transcript variant X6	CM020934.1	37798329	37806888	-1
LOC100113629	60S ribosomal protein L34	CM020935.1	2578513	2580461	-1
LOC116416137	uncharacterized LOC116416137	CM020935.1	5440207	5441815	-1
LOC116415687	phosphopantothenoylcysteine decarboxylase, transcript variant X3	CM020935.1	10023929	10028231	-1
LOC100123315	NF-kappa-B essential modulator, transcript variant X8	CM020935.1	12012008	12021543	-1
LOC100121948	rab-like protein 6	CM020935.1	13491553	13494829	1
LOC100119737	stress-activated map kinase-interacting protein 1	CM020935.1	13601609	13603976	-1
LOC100121679	sentrin-specific protease 8, transcript variant X3	CM020935.1	15898659	15899890	-1
LOC100122006	DNA replication licensing factor Mcm7	CM020935.1	16236447	16239685	-1
LOC116416343	alpha-1,6-mannosyl-glycoprotein 2-beta-N-acetylglucosaminyltransferase-like	CM020935.1	20904151	20906984	-1
LOC100113804	60S ribosome subunit biogenesis protein NIP7 homolog, transcript variant X2	CM020935.1	21219649	21226370	1
LOC100118741	WD repeat-containing protein 75	CM020935.1	3038284	3046185	1
LOC100122351	medium-chain acyl-CoA ligase ACSF2, mitochondrial, transcript variant X1	CM020935.1	30596918	30602192	1
LOC100120787	ornithine decarboxylase 1, transcript variant X1	CM020935.1	4039682	4051258	1
LOC103316681	proteasome activator complex subunit 4	CM020935.1	5266730	5274043	-1
LOC100114599	serine--pyruvate aminotransferase, mitochondrial, transcript variant X3	CM020935.1	6484389	6494563	1
LOC100117460	A-kinase anchor protein 10, mitochondrial, transcript variant X2	CM020935.1	7859845	7864751	1
GeneID_100328553	odorant receptor 105	CM020935.1	788605	792889	-1
LOC100115151	uncharacterized LOC100115151	CM020935.1	8062750	8064749	1
LOC100119244	UPF0605 protein GA14893	CM020935.1	8572202	8574570	1
LOC100119206	kynurenine--oxoglutarate transaminase 3, transcript variant X9	CM020935.1	8573791	8582561	-1
LOC116416130	uncharacterized LOC116416130	CM020935.1	8682989	8685152	1
GeneID_100120033	glutathione S-transferase T3	CM020935.1	1027391	1029072	-1
LOC100679474	uncharacterized LOC100679474	CM020935.1	10385682	10409762	-1
LOC100123709	protein lin-54 homolog, transcript variant X1	CM020935.1	10681877	10689330	-1
LOC100123531	hyccin, transcript variant X7	CM020935.1	11069191	11077532	-1
LOC116416091	uncharacterized LOC116416091, transcript variant X1	CM020935.1	11124127	11133136	-1
LOC100123441	inositol-trisphosphate 3-kinase homolog, transcript variant X2	CM020935.1	11136023	11155762	-1
LOC100123343	zinc finger protein 420, transcript variant X2	CM020935.1	11912943	11921910	-1
LOC100123245	SEC14-like protein 3, transcript variant X3	CM020935.1	12057645	12065483	-1
LOC100120938	borealin	CM020935.1	1219296	1220558	-1
LOC100122329	integrator complex subunit 4, transcript variant X1	CM020935.1	13162106	13167786	-1
LOC100122264	kinesin 3C, transcript variant X5	CM020935.1	13228761	13249496	-1
LOC100122248	hybrid signal transduction histidine kinase L	CM020935.1	13237849	13247356	1
LOC100119971	heat shock protein 68	CM020935.1	13442752	13445879	1
LOC100121798	FMRFamide receptor	CM020935.1	13571438	13586698	1
GeneID_100119709	sarcoplasmic calcium-binding protein	CM020935.1	13605458	13610893	-1
LOC100121707	rab GTPase-activating protein 1-like, transcript variant X4	CM020935.1	13619655	13632537	1
LOC100119639	serine/threonine-protein kinase VRK1-like, transcript variant X3	CM020935.1	14273442	14277338	-1
LOC100680007	uncharacterized LOC100680007, transcript variant X1	CM020935.1	1419582	1494118	-1
LOC100119400	cilia- and flagella-associated protein 251-like, transcript variant X3	CM020935.1	14476734	14481954	-1
LOC100680185	uncharacterized LOC100680185	CM020935.1	14494442	14497677	1
LOC100680296	integral membrane protein 2C, transcript variant X2	CM020935.1	14508051	14512211	-1
LOC100119848	mitoguardin, transcript variant X3	CM020935.1	14522564	14554611	-1
LOC100120526	aldo-keto reductase-like	CM020935.1	14954967	14957861	-1
GeneID_100121905	meiotic nuclear divisions 1 homolog	CM020935.1	16108151	16112627	-1
LOC103315411	centrosome-associated protein 350, transcript variant X2	CM020935.1	16888259	16914150	1
LOC100114756	probable deoxyhypusine synthase	CM020935.1	17052194	17055181	-1
LOC100114791	UDP-glucose 6-dehydrogenase, transcript variant X1	CM020935.1	17057213	17064908	1
LOC100114679	paramyosin, long form	CM020935.1	17106945	17125682	-1
LOC100114264	actin-binding protein IPP	CM020935.1	1762774	1769559	-1
LOC100680383	mitochondrial import inner membrane translocase subunit Tim21	CM020935.1	179290	180763	-1
LOC100120466	von Willebrand factor A domain-containing protein 8, transcript variant X1	CM020935.1	19780783	19798205	-1
LOC100120389	innexin inx2	CM020935.1	19821453	19828644	1
LOC100113582	NAD-dependent protein deacetylase Sirt6, transcript variant X9	CM020935.1	20793510	20799527	-1
LOC103316816	proteasome assembly chaperone 3-like	CM020935.1	20800622	20801205	1
LOC116416342	ankyrin repeat and SOCS box protein 10-like	CM020935.1	20910250	20912102	1
LOC100116863	pre-mRNA-processing factor 40 homolog A, transcript variant X2	CM020935.1	21277960	21282305	1
LOC107980721	putative ankyrin repeat protein RF_0381, transcript variant X2	CM020935.1	21370717	21373347	1
LOC107980717	uncharacterized LOC107980717	CM020935.1	22487392	22495779	-1
LOC100119684	phospholipase ABHD3	CM020935.1	22539615	22545885	-1
LOC107980734	uncharacterized LOC107980734	CM020935.1	22681438	22683227	1
LOC100119944	gustatory receptor 1, transcript variant X10	CM020935.1	22887283	22894189	-1
LOC100120251	arylsulfatase B, transcript variant X6	CM020935.1	22990385	22995603	-1
LOC103315564	uncharacterized LOC103315564, transcript variant X2	CM020935.1	24501579	24507337	1
LOC100122297	uncharacterized LOC100122297, transcript variant X1	CM020935.1	25496647	25517708	-1
LOC100120870	juvenile hormone acid O-methyltransferase	CM020935.1	26691102	26693321	-1
GeneID_100463142	odorant receptor 203	CM020935.1	2743448	2745465	1
GeneID_100463113	odorant receptor 145	CM020935.1	2917509	2920109	1
LOC100121070	anamorsin homolog	CM020935.1	29649870	29651525	-1
LOC100121238	palmitoyltransferase ZDHHC5	CM020935.1	33485432	33496597	1
LOC100119515	protein croquemort, transcript variant X1	CM020935.1	34310578	34327717	1
LOC100115085	N-terminal kinase-like protein, transcript variant X1	CM020935.1	35309624	35313874	1
LOC100677938	serine protease nudel-like	CM020936.1	16847512	16854227	-1
LOC100122279	lamin Dm0, transcript variant X3	CM020936.1	7866874	7878214	1
LOC100117500	60S ribosomal protein L18a, transcript variant X2	CM020936.1	8253209	8255615	-1
LOC100117051	chitobiosyldiphosphodolichol beta-mannosyltransferase, transcript variant X2	CM020936.1	10765833	10774567	1
LOC100119633	glycerol kinase, transcript variant X2	CM020936.1	11584237	11599561	1
GeneID_100463253	odorant receptor 186 pseudogene	CM020936.1	13616761	13618251	-1
LOC100122625	uncharacterized LOC100122625	CM020936.1	16781071	16790131	-1
GeneID_100120732	serine protease 82	CM020936.1	753221	754786	1
LOC100122551	uncharacterized LOC100122551	CM020936.1	7579539	7584370	1
LOC100121799	uncharacterized LOC100121799, transcript variant X1	CM020936.1	8144972	8156765	-1
LOC100679298	neurofilament heavy polypeptide-like	CM020936.1	9963449	9965866	-1
LOC100114102	nuclear receptor 2C2-associated protein	CM020936.1	10722635	10724972	-1
LOC100117934	ATP-dependent RNA helicase dbp2, transcript variant X2	CM020936.1	10909084	10914570	-1
LOC116416797	uncharacterized LOC116416797	CM020936.1	12257054	12265490	1
LOC116416995	5S ribosomal RNA	CM020936.1	15924034	15924152	1
LOC100122527	endoplasmic reticulum resident protein 44, transcript variant X4	CM020936.1	17106291	17111909	-1
LOC100680150	zinc finger protein rotund-like	CM020936.1	17137375	17140048	1
LOC100118324	hyaluronan mediated motility receptor-like, transcript variant X3	CM020936.1	19286221	19292222	1
LOC100119621	programmed cell death protein 2-like, transcript variant X3	CM020936.1	19530166	19533645	-1
LOC116415712	hemolymph lipopolysaccharide-binding protein, transcript variant X1	CM020936.1	20851278	20855321	-1
LOC100119308	probable tubulin polyglutamylase TTLL1, transcript variant X2	CM020936.1	21775010	21777001	-1
GeneID_100119336	ankyrin repeat and BTB (POZ) domain containing 2	CM020936.1	21779517	21787449	1
LOC100679202	myb-like protein X, transcript variant X2	CM020936.1	22315301	22325530	1
LOC100121297	uncharacterized LOC100121297	CM020936.1	22794400	22803410	1
LOC100120150	uncharacterized LOC100120150, transcript variant X1	CM020936.1	23324880	23328558	1
GeneID_100122532	odorant receptor 299	CM020936.1	2415431	2417028	-1
LOC100122354	high mobility group protein DSP1, transcript variant X1	CM020936.1	24279021	24292730	1
LOC100122708	1-phosphatidylinositol 4,5-bisphosphate phosphodiesterase, transcript variant X1	CM020936.1	24528596	24535154	-1
GeneID_100170109	autophagy-specific gene 4	CM020937.1	5392357	5395753	-1
LOC100116509	cilia- and flagella-associated protein 57, transcript variant X2	CM020937.1	4723008	4730988	1
LOC100122149	syndecan, transcript variant X1	CM020937.1	27684175	27721957	1
LOC107981049	uncharacterized LOC107981049	CM020937.1	4002939	4010565	1
LOC100678575	poly [ADP-ribose] polymerase tankyrase-1-like	CM020937.1	4031950	4034637	-1
LOC100117736	serine palmitoyltransferase 2, transcript variant X1	CM020937.1	4139445	4158295	1
LOC100117655	rab3 GTPase-activating protein non-catalytic subunit	CM020937.1	4171844	4178886	1
LOC100119129	egl nine homolog 1, transcript variant X3	CM020937.1	6932079	6942704	-1
LOC100116358	NPC intracellular cholesterol transporter 2 homolog a-like, transcript variant X1	CM020937.1	7916710	7918979	-1
LOC100286828	PMS2 postmeiotic segregation increased 2, transcript variant X1	CM020937.1	8204967	8208986	1
LOC100677987	uncharacterized LOC100677987, transcript variant X1	CM020937.1	9497691	9500764	-1
LOC100120051	chondroitin sulfate synthase 1	CM020937.1	18986797	18992438	-1
LOC100121776	serine palmitoyltransferase 1, transcript variant X1	CM020937.1	2018903	2021200	-1
LOC100119270	cyclic AMP-dependent transcription factor ATF-2	CM020937.1	25324942	25329476	-1
LOC100122666	uncharacterized LOC100122666, transcript variant X1	CM020937.1	27391013	27413758	1
LOC100122644	adenylate cyclase type 3, transcript variant X1	CM020937.1	27420700	27438685	-1
LOC100122632	alpha-tocopherol transfer protein, transcript variant X1	CM020937.1	27440780	27481053	-1
LOC100122326	dynein assembly factor with WDR repeat domains 1	CM020937.1	27590489	27594302	1
LOC100121895	S-adenosylmethionine synthase, transcript variant X1	CM020937.1	27856034	27862444	1
LOC100123423	uncharacterized protein LOC100123423	CM020937.1	29580938	29584218	-1
LOC100122210	multidrug resistance-associated protein 4	CM020937.1	30586711	30593246	1
LOC100123032	dnaJ homolog subfamily C member 1	CM020938.1	6502526	6505583	-1
LOC116417868		CM020938.1	14625032	14629197	-1
LOC103317856	uncharacterized LOC103317856	CM020938.1	12262171	12264261	1
LOC100117602	phosphorylase b kinase gamma catalytic chain, skeletal muscle/heart isoform, transcript variant X1	CM020938.1	14014677	14021864	-1
LOC100123804	retinoid-inducible serine carboxypeptidase	CM020938.1	22776429	22780508	1
LOC100123488	RIB43A-like with coiled-coils protein 2	CM020938.1	3129303	3131832	-1
LOC100121684	E3 ubiquitin-protein ligase TRIM33	CM020938.1	3971552	3978268	-1
LOC100679938	uncharacterized LOC100679938, transcript variant X2	CM020938.1	5896808	5905089	-1
LOC100119360	solute carrier family 41 member 1, transcript variant X5	CM020938.1	8272271	8292381	1
LOC100118929	plasminogen activator inhibitor 1 RNA-binding protein, transcript variant X1	CM020938.1	8363087	8369362	-1
LOC100680174	uncharacterized LOC100680174, transcript variant X2	CM020938.1	9453670	9461825	-1
GeneID_100124080	cuticular protein analogous to peritrophins 3-A1	CM020938.1	9720643	9723180	-1
LOC100124084	N-acetylneuraminate lyase-like, transcript variant X2	CM020938.1	9730140	9734354	1
LOC100187597	KN motif and ankyrin repeat domain-containing protein 2-like	CM020938.1	10036454	10048086	1
LOC100124114	protein FAM98B, transcript variant X2	CM020938.1	10051227	10055106	-1
GeneID_100187720	lines	CM020938.1	10058123	10062864	-1
LOC103317836	protein snakeskin	CM020938.1	10266504	10270253	1
LOC100124172	frequenin-1	CM020938.1	11010640	11018480	1
LOC100679230	formin-J, transcript variant X5	CM020938.1	11812824	11826059	-1
LOC100679044	putative leucine-rich repeat-containing protein DDB_G0290503, transcript variant X4	CM020938.1	12502702	12513282	1
LOC100118384	glucose dehydrogenase [FAD, quinone]	CM020938.1	14185683	14188916	1
LOC103317025	vicilin-like seed storage protein At2g18540, transcript variant X4	CM020938.1	14299343	14330849	-1
LOC103318196	probable RNA-binding protein CG14230, transcript variant X1	CM020938.1	147352	150147	-1
LOC103315924	carbonic anhydrase 1	CM020938.1	16269127	16271000	-1
LOC100119114	venom serine carboxypeptidase, transcript variant X2	CM020938.1	17354878	17359687	1
GeneID_100122814	ring finger protein 13	CM020938.1	19344581	19352387	-1
LOC100123047	phosphatidylinositol 4-phosphate 5-kinase type-1 alpha, transcript variant X11	CM020938.1	19565613	19599446	1
LOC100117462	inositol polyphosphate-5-phosphatase A, transcript variant X6	CM020938.1	20279094	20323533	1
LOC116417602	ankyrin repeat and protein kinase domain-containing protein 1-like	CM020938.1	20960876	20961574	-1
LOC100680525	hemolymph lipopolysaccharide-binding protein-like	CM020938.1	21265319	21266290	-1
LOC100124033	uncharacterized LOC100124033	CM020938.1	21741368	21750617	-1
LOC100123743	beta-sarcoglycan	CM020938.1	22899191	22900931	-1
LOC100679208	zinc finger protein 771, transcript variant X2	CM020938.1	24000277	24005274	1
LOC100123121	centrosomal protein of 162 kDa, transcript variant X2	CM020938.1	24141457	24150679	-1
LOC107981090	venom acid phosphatase Acph-1-like, transcript variant X1	CM020938.1	25136114	25138770	-1
LOC100114157	inosine triphosphate pyrophosphatase, transcript variant X2	CM020938.1	25153095	25155962	1
LOC100122488	myosin-VIIa	CM020938.1	25171205	25180820	-1
LOC100678667	uncharacterized LOC100678667, transcript variant X2	CM020938.1	27280873	27296243	1
LOC100115940	short-chain dehydrogenase reductase 2a-like	CM020934.1	4017296	4021192	-1
LOC100463238	uncharacterized LOC100463238, transcript variant X2	CM020934.1	683150	685531	1
LOC100118422	leucine-rich PPR motif-containing protein, mitochondrial, transcript variant X2	CM020934.1	10696943	10704396	1
LOC100117209	ankyrin-1, transcript variant X3	CM020934.1	3826764	3832760	-1
LOC100117248	glutathione S-transferase, transcript variant X3	CM020934.1	3840279	3842025	-1
LOC100116584	suppressor of fused homolog	CM020934.1	4150810	4155680	1
LOC100677819	uncharacterized LOC100677819, transcript variant X1	CM020934.1	5761728	5766170	-1
GeneID_100119049	odorant receptor 77	CM020934.1	6667793	6669985	-1
LOC103317845	uncharacterized LOC103317845	CM020934.1	10289049	10290653	1
LOC100116381	protein mothers against dpp, transcript variant X1	CM020934.1	10754030	10762574	-1
LOC100121282	RNA-binding protein 45, transcript variant X2	CM020934.1	14877324	14883321	-1
LOC103316879	uncharacterized LOC103316879, transcript variant X7	CM020934.1	16319147	16330187	1
LOC107981228	uncharacterized LOC107981228	CM020934.1	21704964	21710742	1
LOC107980893	uncharacterized LOC107980893	CM020934.1	2378944	2380676	-1
LOC100116140	fatty acid desaturase-like, transcript variant X1	CM020934.1	24824978	24833819	-1
LOC100116742	protein shuttle craft, transcript variant X3	CM020934.1	26353290	26358931	1
LOC100119940	choline/ethanolamine kinase, transcript variant X1	CM020934.1	26582438	26597172	-1
LOC103317074	uncharacterized LOC103317074	CM020934.1	29243144	29246694	-1
LOC100123857	DNA-directed RNA polymerase III subunit RPC7-like, transcript variant X1	CM020934.1	3492084	3493761	-1
LOC100123476	conserved oligomeric Golgi complex subunit 1, transcript variant X1	CM020934.1	35014779	35018739	-1
LOC100123700	ATP-binding cassette sub-family G member 4	CM020934.1	35562629	35569068	-1
LOC116415968	uncharacterized LOC116415968	CM020934.1	3708160	3710597	1
LOC100123919	sorting nexin-13, transcript variant X6	CM020934.1	37152555	37160595	-1
LOC100115570	protein flightless-1	CM020935.1	20890846	20898007	1
LOC100117789	V-type proton ATPase subunit d	CM020935.1	26561970	26564698	-1
LOC100120326	protein dispatched homolog 1, transcript variant X1	CM020935.1	3819175	3825250	-1
LOC107980718	uncharacterized LOC107980718, transcript variant X1	CM020935.1	4755746	4758639	-1
LOC100122808	ubiquitin-conjugating enzyme E2Q-like protein CG4502, transcript variant X2	CM020935.1	6560501	6563044	-1
LOC107980714	intracellular protein transport protein USO1	CM020935.1	8587136	8591407	-1
LOC100119096	ELKS/Rab6-interacting/CAST family member 1, transcript variant X1	CM020935.1	8591529	8600396	-1
LOC100118031	F-box only protein 42	CM020935.1	8880453	8883374	-1
LOC100117731	fatty-acid amide hydrolase 2-B, transcript variant X2	CM020935.1	8981673	8989782	1
LOC100117607	protein vav, transcript variant X4	CM020935.1	9028805	9035704	1
LOC100123875	ubiquitin carboxyl-terminal hydrolase 30	CM020935.1	10028968	10034925	-1
LOC100123859	glycine N-acyltransferase-like protein 3, transcript variant X2	CM020935.1	10067656	10072017	-1
LOC100123387	homeobox protein cut, transcript variant X8	CM020935.1	11288960	11401628	-1
LOC100123219	cullin-1, transcript variant X3	CM020935.1	12081970	12091043	1
LOC100122278	pyridine nucleotide-disulfide oxidoreductase domain-containing protein 1, transcript variant X2	CM020935.1	13225974	13229020	1
LOC100121868	prolyl endopeptidase	CM020935.1	13541688	13545314	-1
LOC116416150	eukaryotic translation initiation factor 4E-1A, transcript variant X3	CM020935.1	15861175	15871013	-1
LOC100121919	inositol polyphosphate multikinase, transcript variant X1	CM020935.1	16112013	16122241	1
LOC100122200	frizzled-7	CM020935.1	16368901	16374177	1
LOC100121692	transcription factor Dp-1, transcript variant X2	CM020935.1	1702172	1707788	1
LOC100678947	transcription factor E2F4	CM020935.1	20774953	20777749	1
LOC100117130	tubulin glycylase 3A-like, transcript variant X1	CM020935.1	21416014	21418346	1
LOC100119187	zinc finger MYND domain-containing protein 10	CM020935.1	22456810	22458910	1
GeneID_100114226	elongation factor 1-alpha	CM020935.1	22873386	22878381	1
LOC100679232	salivary glue protein Sgs-3-like	CM020935.1	25177407	25179671	-1
LOC100121373	L-ascorbate oxidase, transcript variant X1	CM020935.1	29741766	29756960	-1
LOC100121446	kohtalo, transcript variant X4	CM020935.1	29777724	29787449	1
LOC100122301	PIH1 domain-containing protein 1	CM020935.1	30565366	30567306	-1
LOC103315869	ionotropic receptor 75a-like	CM020935.1	32729657	32734229	-1
LOC100678517	snRNA-activating protein complex subunit 4	CM020935.1	34659940	34663723	-1
LOC100122825	PH-interacting protein, transcript variant X1	CM020936.1	7369854	7382630	-1
LOC100117237	serine/threonine-protein phosphatase alpha-2 isoform	CM020936.1	9050640	9057220	1
LOC107980874	trypsin-6-like, transcript variant X1	CM020936.1	2967692	2984816	-1
LOC100122236	vacuolar protein sorting-associated protein 26C	CM020936.1	7936941	7938464	-1
LOC100121494	calponin homology domain-containing protein DDB_G0272472, transcript variant X3	CM020936.1	8278842	8284441	-1
LOC100121473	major facilitator superfamily domain-containing protein 12	CM020936.1	8284565	8287825	-1
LOC100679007	uncharacterized LOC100679007	CM020936.1	10381596	10387137	-1
LOC100679322	uncharacterized LOC100679322	CM020936.1	10487927	10492449	-1
GeneID_100463173	odorant receptor 266	CM020936.1	10493974	10498967	1
LOC100119899	outer dense fiber protein 3-like, transcript variant X1	CM020936.1	11674085	11675884	-1
LOC100123329	proton-coupled amino acid transporter-like protein pathetic, transcript variant X1	CM020936.1	15245564	15260184	1
LOC100679400	WD repeat-containing protein 36	CM020936.1	20144939	20148296	-1
LOC100115497	eukaryotic translation initiation factor 4B	CM020936.1	20893099	20906334	1
LOC100679594	allatostatin A	CM020936.1	22511708	22523053	-1
LOC100122794	RNA-binding protein cabeza, transcript variant X2	CM020936.1	24587186	24592370	1
LOC100122908	lipase 3, transcript variant X2	CM020936.1	24647358	24650122	1
LOC100115397	secretory carrier-associated membrane protein 5, transcript variant X2	CM020937.1	9449171	9453955	-1
LOC116738560	protein hunchback-like	CM020937.1	13919695	13922264	-1
LOC100114965	uncharacterized LOC100114965	CM020937.1	29578374	29580721	1
LOC100678830	zinc finger protein 510	CM020937.1	30043275	30048025	-1
LOC100120519	sodium/hydrogen exchanger 7, transcript variant X29	CM020937.1	31173525	31189041	-1
LOC100121237	dimethyladenosine transferase 2, mitochondrial	CM020937.1	5375028	5377184	1
LOC100680382	zinc finger protein 652, transcript variant X1	CM020937.1	9593153	9597968	-1
LOC103316787	nardilysin-like, transcript variant X3	CM020937.1	20298811	20304183	-1
LOC100678128	uncharacterized LOC100678128, transcript variant X1	CM020937.1	24669490	24679457	1
LOC100120815	arf-GAP with dual PH domain-containing protein 1	CM020937.1	2670144	2673538	1
LOC100114131	cilia- and flagella-associated protein 20	CM020937.1	2696362	2698074	-1
LOC100122809	run domain Beclin-1-interacting and cysteine-rich domain-containing protein, transcript variant X1	CM020937.1	27263589	27270970	-1
LOC100120542	mitochondrial ribosome-associated GTPase 2, transcript variant X1	CM020937.1	2751833	2755174	-1
LOC100121982	ras-related protein Rab-8A	CM020937.1	27798300	27802842	-1
LOC100120832	dnaJ homolog subfamily C member 9	CM020937.1	27867069	27885242	1
GeneID_100463069	odorant receptor 61	CM020937.1	29890571	29891974	-1
LOC116417464	uncharacterized LOC116417464, transcript variant X2	CM020937.1	30598937	30606389	1
LOC100124226	calnexin, transcript variant X11	CM020938.1	11704702	11708871	-1
LOC100123470	cytosolic Fe-S cluster assembly factor NUBP2 homolog	CM020938.1	3122985	3125117	-1
LOC103317985	uncharacterized LOC103317985	CM020938.1	6907932	6910530	1
LOC100113858	uncharacterized LOC100113858, transcript variant X5	CM020938.1	7621022	7623322	1
LOC100115175	meteorin-like protein	CM020938.1	9543149	9548610	-1
LOC100124225	KAT8 regulatory NSL complex subunit 1, transcript variant X7	CM020938.1	11687553	11702227	1
LOC100124244	dynamin-1-like protein, transcript variant X1	CM020938.1	11833221	11837776	-1
LOC100124275	lysine-specific demethylase 4C, transcript variant X2	CM020938.1	12192618	12200489	-1
LOC100118497	integrator complex subunit 2	CM020938.1	14201879	14206573	1
LOC100122460	myosin-IIIb, transcript variant X2	CM020938.1	18868167	18898715	-1
LOC100122529	tetratricopeptide repeat protein 27	CM020938.1	19057342	19060645	-1
LOC100122924	hydroxylysine kinase	CM020938.1	2031133	2033852	1
LOC103316309	uncharacterized LOC103316309, transcript variant X2	CM020938.1	21024004	21026798	1
LOC100124095	upstream activation factor subunit spp27	CM020938.1	21274027	21278552	1
LOC100117259	pre-mRNA-splicing factor ATP-dependent RNA helicase DHX16	CM020938.1	27455378	27459206	1
LOC100187590	glucocorticoid induced transcript 1-like	CM020935.1	12119306	12127446	1
LOC100118447	uncharacterized LOC100118447, transcript variant X3	CM020934.1	27835738	27839776	1
LOC100680509	proline-rich nuclear receptor coactivator 2	CM020934.1	5145421	5145982	-1
LOC100678467	uncharacterized LOC100678467	CM020934.1	6934776	6937017	1
GeneID_100170020	negative elongation factor D	CM020934.1	10667206	10670524	-1
LOC100116486	cystathionine gamma-lyase	CM020934.1	10688021	10691812	-1
LOC100114324	palmitoyltransferase Hip14, transcript variant X1	CM020934.1	11191280	11196251	-1
LOC100115344	uncharacterized LOC100115344	CM020934.1	11802295	11805527	1
GeneID_100463166	odorant receptor 252	CM020934.1	15494591	15496416	1
LOC100115593	glycine cleavage system H protein	CM020934.1	21505760	21508627	1
LOC100116196	acyl-CoA:lysophosphatidylglycerol acyltransferase 1, transcript variant X1	CM020934.1	23955393	23963215	1
LOC100116102	cAMP-specific 3',5'-cyclic phosphodiesterase, transcript variant X10	CM020934.1	24639977	24825808	1
LOC100116172	splicing factor 3B subunit 1, transcript variant X1	CM020934.1	24839687	24847479	1
LOC100117956	transmembrane protein 185B, transcript variant X1	CM020934.1	25471705	25476226	1
LOC103316020	uncharacterized LOC103316020	CM020934.1	25597552	25601856	-1
LOC100116625	cylicin-2	CM020934.1	26384257	26395135	1
LOC100118339	carboxylesterase clade A, member 7	CM020934.1	28491083	28495001	1
LOC100680084	homeobox protein rough, transcript variant X3	CM020934.1	2899948	2904048	-1
LOC100118544	vanin-like protein 2	CM020934.1	32345719	32350296	1
LOC103317812	nucleoside diphosphate kinase homolog 5-like	CM020934.1	35031241	35033040	-1
LOC100123934	venom acid phosphatase Acph-1-like	CM020934.1	37177524	37181794	1
LOC100123973	proton-associated sugar transporter A, transcript variant X1	CM020934.1	3849186	3854678	-1
LOC100679234	ankyrin repeat domain-containing protein 65-like, transcript variant X2	CM020934.1	3953495	3955928	1
LOC100117092	putative RNA-binding protein Luc7-like 2, transcript variant X1	CM020934.1	4302368	4308430	1
LOC103317293	uncharacterized LOC103317293	CM020934.1	4385113	4385814	1
GeneID_100117619	yellow-x1b	CM020934.1	5020106	5025295	-1
LOC116415976	uncharacterized LOC116415976	CM020934.1	5134837	5143877	-1
LOC100116926	2-oxoisovalerate dehydrogenase subunit alpha, mitochondrial	CM020934.1	5214702	5216389	1
LOC100116826	uncharacterized LOC100116826	CM020934.1	5242313	5245918	1
LOC107982031	uncharacterized LOC107982031	CM020934.1	5389959	5391941	1
LOC100678241	trypsin-1-like	CM020934.1	6305232	6306557	-1
LOC100120522	receptor-type tyrosine-protein phosphatase mu, transcript variant X1	CM020934.1	6345975	6358257	1
LOC100120072	probable tRNA (guanine(26)-N(2))-dimethyltransferase	CM020934.1	6480829	6483202	1
LOC100119771	flavin-containing monooxygenase FMO GS-OX4, transcript variant X1	CM020934.1	6544133	6546577	1
LOC100679815	facilitated trehalose transporter Tret1-like	CM020934.1	6674985	6678003	-1
LOC100121925	eukaryotic translation initiation factor 3 subunit B	CM020934.1	6782323	6786604	1
[truncated: 509 more rows]

## Sheet: Supplemental Table S7 Clock
Symbol	description	other_designations	chromosome	genomic_nucleotide_accession.version	start_position_on_the_genomic_accession	end_position_on_the_genomic_accession	cpg_position	coef.value (from clock model)	Methylation pattern
[truncated: 19 more rows]

[truncated: 1 more sheets: Supplemental Table S8 All Diff ]
